# Supplementary material for: Cranberry Proanthocyanidins as a Therapeutic Strategy to Curb Metabolic Syndrome and Fatty Liver-Associated Disorders
Source: Antioxidants (Basel). 2022 Dec 30;12(1):90. doi: 10.3390/antiox12010090 (PMC9854780; doi:10.3390/antiox12010090)
Supplement: Supplementary file 1 [file antioxidants-12-00090-s001.zip]

Archive with 3 entries (3 files):
- antioxidants-2035530-supplementary  ú¿Table S1ú⌐.pdf
- SUPPLEMENTARY DATA 12.12.22.xlsx
- supplementary data_12-12-2022.pptx
