# Supplementary material for: Cranberry Proanthocyanidins as a Therapeutic Strategy to Curb Metabolic Syndrome and Fatty Liver-Associated Disorders
Source: Antioxidants (Basel). 2022 Dec 30;12(1):90. doi: 10.3390/antiox12010090 (PMC9854780; doi:10.3390/antiox12010090)
Supplement: Supplementary file 1 [file antioxidants-12-00090-s001.zip › SUPPLEMENTARY DATA 12.12.22.xlsx]

## Sheet: Sheet1
Animal ID	Treatment	Weight (g)																									Weight gain	Body weight gain Weekly average	AUC
																													AUC (1-4)	AUC (4-8)	AUC (8-11)	AUC (11-15)	AUC (15-18)	AUC (18-22)	AUC (22-25)	AUC (25-29)	AUC (29-32)	AUC (32-36)	AUC (36-39)	AUC (39-43)	AUC (43-46)	AUC (46-50)	AUC (50-53)	AUC (53-57)	AUC (57-60)	AUC (60-64)	AUC (64-67)	AUC (67-71)	AUC (71-74)
		1	4	8	11	15	18	22	25	29	32	36	39	43	46	50	53	57	60	64	67	71	74	78	81	84
CHOW1	1	26.8	26.5	27.9	27.7	27.5	27.4	27.3	28.1	28.1	28.2	28.4	29.1	29	29.3	28.9	29.5	28	28.6	29.5	29.6	29.5	31	31	31	31	4.2	0.466667	79.95	108.8	83.4	110.4	82.35	109.4	83.1	112.4	84.45	113.2	86.25	116.2	87.45	116.4	87.6	115	84.9	116.2	88.65	118.2	90.75
CHOW2	1	21.4	21.4	22.6	22.6	22	22.6	22.7	23	23.1	23.1	23.7	24.1	24.7	24.7	25	25.2	25.2	24.5	25.1	24.5	24.1	26	27	27	27	5.6	0.622222	64.2	88	67.8	89.2	66.9	90.6	68.55	92.2	69.3	93.6	71.7	97.6	74.1	99.4	75.3	100.8	74.55	99.2	74.4	97.2	75.15
CHOW3	1	21.5	20.5	22.5	22.3	22.8	23	23.2	23.8	24	24.2	24.2	24.4	25	24.2	24.9	25.5	24.2	24.6	24.9	25.3	24.9	26	26	26	26	4.5	0.5	63	86	67.2	90.2	68.7	92.4	70.5	95.6	72.3	96.8	72.9	98.8	73.8	98.2	75.6	99.4	73.2	99	75.3	100.4	76.35
CHOW4	1	25.3	26.7	27.1	26.7	27.1	27.3	27.5	27.8	27.9	27.6	27.7	28.5	28.4	28.3	28.7	28.5	28.1	27.6	28	27.3	28.5	30	30	30	30	4.7	0.522222	78	107.6	80.7	107.6	81.6	109.6	82.95	111.4	83.25	110.6	84.3	113.8	85.05	114	85.8	113.2	83.55	111.2	82.95	111.6	87.75
CHOW5	1	26.5	27.3	28.5	28.3	28.3	29.2	28.8	29.5	29.4	29	28.8	29.4	30.2	28.6	29.7	29.7	29.5	28.7	29.1	29.7	30.6	30	31	31	31.6	5.1	0.566667	80.7	111.6	85.2	113.2	86.25	116	87.45	117.8	87.6	115.6	87.3	119.2	88.2	116.6	89.1	118.4	87.3	115.6	88.2	120.6	90.9
CHOW6	1	24.9	25.9	25.8	26.3	26.6	26.6	26.8	27.5	27.4	28.1	28.2	29	29.3	29.7	29.6	30.5	30.5	30	29.2	30.2	31.4	31	31	31	32.2	7.3	0.811111	76.2	103.4	78.15	105.8	79.8	106.8	81.45	109.8	83.25	112.6	85.8	116.6	88.5	118.6	90.15	122	90.75	118.4	89.1	123.2	93.6
CHOW7	1	24.1	25.7	26.7	26.8	26.3	27	27.3	27.3	27.3	27	26.6	27.2	27	27.3	27.3	27.2	26.6	26.5	27.2	27.2	27.5	28	29	29	30	5.9	0.655556	74.7	104.8	80.25	106.2	79.95	108.6	81.9	109.2	81.45	107.2	80.7	108.4	81.45	109.2	81.75	107.6	79.65	107.4	81.6	109.4	83.25
CHOW8	1	24.3	25.7	26.5	26.5	26.2	26.5	26.5	27.2	27	26.9	27.3	28	27.6	27.5	27.8	27.6	27.5	27.2	27.3	27.7	28.3	28	28	28	28.8	4.5	0.5	75	104.4	79.5	105.4	79.05	106	80.55	108.4	80.85	108.4	82.95	111.2	82.65	110.6	83.1	110.2	82.05	109	82.5	112	84.45
CHOW9	1	23.6	23.5	23.8	23.9	24.1	24.4	24.9	25.2	25.8	25.5	24.9	25.4	26	26.7	27.1	26.2	28.2	27.3	29.1	27.8	27.6	27	27	28	29	5.4	0.6	70.65	94.6	71.55	96	72.75	98.6	75.15	102	76.95	100.8	75.45	102.8	79.05	107.6	79.95	108.8	83.25	112.8	85.35	110.8	81.9
CHOW10	1	22.3	22.2	22.9	23.2	24.5	23.5	23.6	23.9	24.1	24.1	24.6	24.8	25	25.1	24.9	25.9	25.4	24.9	25.4	25.8	25.6	24	26	26	27.2	4.9	0.544444	66.75	90.2	69.15	95.4	72	94.2	71.25	96	72.3	97.4	74.1	99.6	75.15	100	76.2	102.6	75.45	100.6	76.8	102.8	74.4
CHOW11	1	22.8	22.7	23.8	23.8	24.6	24.5	24.9	24.9	25.2	25.6	25.5	25.9	26	25.5	25.7	26	25.7	25.8	25.5	26.1	26.1	27	28	28	28	5.2	0.577778	68.25	93	71.4	96.8	73.65	98.8	74.7	100.2	76.2	102.2	77.1	103.8	77.25	102.4	77.55	103.4	77.25	102.6	77.4	104.4	79.65
CHOW12	1	23	23.8	25	24.1	25.5	25.2	25.6	26	26.6	26.1	26.5	26.5	26.8	27	26.4	26.9	27.2	27.3	27.1	27.6	27.8	28	28	27	28.6	5.6	0.622222	70.2	97.6	73.65	99.2	76.05	101.6	77.4	105.2	79.05	105.2	79.5	106.6	80.7	106.8	79.95	108.2	81.75	108.8	82.05	110.8	83.7
n=		12	12	12	12	12	12	12	12	12	12	12	12	12	12	12	12	12	12	12	12	12	12	12	12	12	12	12	12	12	12	12	12	12	12	12	12	12	12	12	12	12	12	12	12	12	12	12	12
Average		23.875	24.325	25.2583	25.1833	25.4583	25.6	25.7583	26.1833	26.325	26.2833	26.3667	26.8583	27.0833	26.9917	27.1667	27.3917	27.175	26.9167	27.2833	27.4	27.6583	28	28.5	28.5	29.1167	5.24167	0.582407	72.3	99.1667	75.6625	101.283	76.5875	102.717	77.9125	105.017	78.9125	105.3	79.8375	107.883	81.1125	108.317	81.8375	109.133	81.1375	108.4	82.025	110.117	83.4875
SEM		0.514947	0.655874	0.611439	0.600484	0.550683	0.589299	0.555477	0.583723	0.550637	0.53184	0.50727	0.559011	0.530128	0.524037	0.520974	0.514555	0.533446	0.500429	0.499368	0.517716	0.640485	0.627646	0.543557	0.543557	0.552382	0.239462	0.0266069	1.73264	2.51563	1.81147	2.27362	1.697	2.28612	1.70522	2.26481	1.61676	2.06801	1.59742	2.16815	1.5582	2.07225	1.53565	2.0349	1.53765	1.96345	1.49862	2.3046	1.84521
p		0.793897	0.475781	0.732538	0.436293	0.166695	0.232072	0.0492417	0.0272336	0.00346485	0.00127815	0.000148774	0.000298185	4.97255e-05	7.07944e-05	1.67209e-05	2.84965e-05	9.63695e-06	9.45536e-06	1.06913e-05	6.68982e-06	9.5683e-06	7.71071e-06	2.07744e-05	2.91577e-06	7.32948e-06	6.38073e-07	6.38073e-07	0.596251	0.591236	0.570635	0.273164	0.194497	0.10838	0.0361943	0.00968947	0.00201218	0.000428678	0.000208107	0.000118033	5.58693e-05	3.30876e-05	2.0689e-05	1.37865e-05	8.49388e-06	9.36714e-06	7.94836e-06	7.88048e-06	7.35933e-06
Animal ID	Treatment	Weight (g)																									Weight gain	Body weight gain Weekly average	AUC
																													AUC (1-4)	AUC (4-8)	AUC (8-11)	AUC (11-15)	AUC (15-18)	AUC (18-22)	AUC (22-25)	AUC (25-29)	AUC (29-32)	AUC (32-36)	AUC (36-39)	AUC (39-43)	AUC (43-46)	AUC (46-50)	AUC (50-53)	AUC (53-57)	AUC (57-60)	AUC (60-64)	AUC (64-67)	AUC (67-71)	AUC (71-74)
		1	4	8	11	15	18	22	25	29	32	36	39	43	46	50	53	57	60	64	67	71	74	78	81	84
HFHS1		22.1	23.1	22.8	22.8	23	23.2	23.3	24	24.5	24.7	26.1	26.6	27.6	27.5	28.2	28.2	28.8	28.3	28.6	28.9	29.4	30	30	31	31	8.9	0.988889	67.8	91.8	68.4	91.6	69.3	93	70.95	97	73.8	101.6	79.05	108.4	82.65	111.4	84.6	114	85.65	113.8	86.25	116.6	89.1
HFHS2		25	23.2	24.6	24.7	24.9	24.9	25	25.5	26.4	25.9	26.9	27.3	28	27.8	29.1	28.9	28.6	28.2	29.1	29.4	29.8	30	31	31	31	6	0.666667	72.3	95.6	73.95	99.2	74.7	99.8	75.75	103.8	78.45	105.6	81.3	110.6	83.7	113.8	87	115	85.2	114.6	87.75	118.4	89.7
HFHS3		25.3	26	27	27.1	27.9	28.1	28.9	29.6	31.2	32.1	32.5	33.8	34.9	34.5	35.9	35.7	36.6	35.4	36.2	36.8	37.4	37	38	37	37	11.7	1.3	76.95	106	81.15	110	84	114	87.75	121.6	94.95	129.2	99.45	137.4	104.1	140.8	107.4	144.6	108	143.2	109.5	148.4	111.6
HFHS4		25.9	27.2	27.5	28.2	28.6	29.2	29.8	30.8	31.4	32.1	32.5	33.5	34.6	34.1	34.6	35.1	36.5	34.8	36	35.7	36.7	36	37	37	38	12.1	1.34444	79.65	109.4	83.55	113.6	86.7	118	90.9	124.4	95.25	129.2	99	136.2	103.05	137.4	104.55	143.2	106.95	141.6	107.55	144.8	109.05
HFHS5		25.6	27.4	28.3	28.8	30.2	30.2	31.4	32.6	33.4	34.3	35.1	35.8	37.2	37.2	38.2	38.6	39	39	39.9	40	41.7	41	43	41	43	17.4	1.93333	79.5	111.4	85.65	118	90.6	123.2	96	132	101.55	138.8	106.35	146	111.6	150.8	115.2	155.2	117	157.8	119.85	163.4	124.05
HFHS6		23.2	23.4	24.3	24.2	25.5	25.7	26.6	27.3	28.5	29.6	30.1	30.5	31	30.6	31.4	31.4	32.2	30.8	31.1	31.7	32.4	31	31	32	33.3	10.1	1.12222	69.9	95.4	72.75	99.4	76.8	104.6	80.85	111.6	87.15	119.4	90.9	123	92.4	124	94.2	127.2	94.5	123.8	94.2	128.2	95.1
HFHS7		24.6	26.2	26.2	26.9	27.8	26.8	29.2	30	31.3	32.3	33.4	34.5	35.4	35.6	36.2	35.5	33.5	35.1	35.5	35.8	36.8	36	37	37	38.3	13.7	1.52222	76.2	104.8	79.65	109.4	81.9	112	88.8	122.6	95.4	131.4	101.85	139.8	106.5	143.6	107.55	138	102.9	141.2	106.95	145.2	109.2
HFHS8		24.3	25.7	26.1	26.5	27.7	27.4	28.7	29.6	31.3	31.9	33.5	33.9	35.1	36.2	37.1	37.9	38.8	38.2	38	39	41.1	40	42	42	43.1	18.8	2.08889	75	103.6	78.9	108.4	82.65	112.2	87.45	121.8	94.8	130.8	101.1	138	106.95	146.6	112.5	153.4	115.5	152.4	115.5	160.2	121.65
HFHS9		23.9	25.4	26.3	26.6	27.6	27.4	27.6	27.8	28.9	28.7	29	28.3	30	29.9	30.9	31.6	32.4	32	32	32.8	34	34	35	35	35.8	11.9	1.32222	73.95	103.4	79.35	108.4	82.5	110	83.1	113.4	86.4	115.4	85.95	116.6	89.85	121.6	93.75	128	96.6	128	97.2	133.6	102
HFHS10		22.8	24.5	24.8	25.3	26.3	26.8	27.6	28.6	29.9	30.4	31.4	32.7	33.1	33.6	33.9	33.8	35.3	34.3	34.1	34.6	35.6	36	37	37	37.8	15	1.66667	70.95	98.6	75.15	103.2	79.65	108.8	84.3	117	90.45	123.6	96.15	131.6	100.05	135	101.55	138.2	104.4	136.8	103.05	140.4	107.4
HFHS11		22.8	23.7	24.1	23.8	24.7	24	25.9	26.6	27.3	27.9	28.6	29	30	29.6	30.4	30	30.6	30.6	30.7	30.9	31.6	33	32	33	33.4	10.6	1.17778	69.75	95.6	71.85	97	73.05	99.8	78.75	107.8	82.8	113	86.4	118	89.4	120	90.6	121.2	91.8	122.6	92.4	125	96.9
HFHS12		23	23.1	24.3	24.9	25.1	25.8	26.4	27.4	27.9	28.8	29.6	30.4	31.3	31.1	31.5	32	32.7	33.4	33.5	34	35.1	36	35	36	36.8	13.8	1.53333	69.15	94.8	73.8	100	76.35	104.4	80.7	110.6	85.05	116.8	90	123.4	93.6	125.2	95.25	129.4	99.15	133.8	101.25	138.2	106.65
n=		12	12	12	12	12	12	12	12	12	12	12	12	12	12	12	12	12	12	12	12	12	12	12	12	12	12	12	12	12	12	12	12	12	12	12	12	12	12	12	12	12	12	12	12	12	12	12	12
Average		24.0417	24.9083	25.525	25.8167	26.6083	26.625	27.5333	28.3167	29.3333	29.8917	30.725	31.3583	32.35	32.3083	33.1167	33.225	33.75	33.3417	33.725	34.1333	35.1333	35	35.6667	35.75	36.5417	12.5	1.38889	73.425	100.867	77.0125	104.85	79.85	108.317	83.775	115.3	88.8375	121.233	93.125	127.417	96.9875	130.85	99.5125	133.95	100.638	134.133	101.788	138.533	105.2
SEM		0.363372	0.465061	0.468739	0.526687	0.585876	0.590214	0.64706	0.687423	0.735397	0.820334	0.806801	0.888006	0.904408	0.955642	0.953211	0.983664	1.02058	1.00615	1.02145	1.02479	1.14106	1.02986	1.21439	1.03078	1.14861	1.02551	0.113945	1.1735	1.84429	1.48887	2.21389	1.75039	2.44348	1.99933	2.83725	2.32724	3.24587	2.5341	3.57893	2.78407	3.81275	2.89866	3.97402	3.01408	4.04642	3.06584	4.32851	3.23949
Animal ID	Treatment	Weight (g)																									Weight gain	Body weight gain Weekly average	AUC
																													AUC (1-4)	AUC (4-8)	AUC (8-11)	AUC (11-15)	AUC (15-18)	AUC (18-22)	AUC (22-25)	AUC (25-29)	AUC (29-32)	AUC (32-36)	AUC (36-39)	AUC (39-43)	AUC (43-46)	AUC (46-50)	AUC (50-53)	AUC (53-57)	AUC (57-60)	AUC (60-64)	AUC (64-67)	AUC (67-71)	AUC (71-74)
		1	4	8	11	15	18	22	25	29	32	36	39	43	46	50	53	57	60	64	67	71	74	78	81	84
PAC1		21	22.4	20.2	21.5	21.8	22.2	22.9	23.3	24	24.7	25.6	26.4	27.3	27.7	28	28.8	28.8	27.2	28.3	29	28.3	29	30	30	30	9	1	65.1	85.2	62.55	86.6	66	90.2	69.3	94.6	73.05	100.6	78	107.4	82.5	111.4	85.2	115.2	84	111	85.95	114.6	85.95
PAC2		21.7	23.2	22.9	23.6	25.9	25.5	26	26.9	27.9	28.8	30.2	30.5	32	31.7	31.9	32.3	30.8	30.7	31.9	32.2	32.5	32	33	34	34	12.3	1.36667	67.35	92.2	69.75	99	77.1	103	79.35	109.6	85.05	118	91.05	125	95.55	127.2	96.3	126.2	92.25	125.2	96.15	129.4	96.75
PAC3		25.7	25.7	26.5	26.8	27.3	28	28.8	29.5	30.2	30.1	31.6	31.8	33	33.4	31.7	32.6	32	31.6	33.1	33.4	33.9	34	34	34	34	8.3	0.922222	77.1	104.4	79.95	108.2	82.95	113.6	87.45	119.4	90.45	123.4	95.1	129.6	99.6	130.2	96.45	129.2	95.4	129.4	99.75	134.6	101.85
PAC4		24.1	23.6	22.3	23.3	24.9	25	25.3	26	26.4	26.9	28.6	29.2	29.9	30.4	30.8	31	31.9	31.6	32.3	32.7	33	32	33	33	33	8.9	0.988889	71.55	91.8	68.4	96.4	74.85	100.6	76.95	104.8	79.95	111	86.7	118.2	90.45	122.4	92.7	125.8	95.25	127.8	97.5	131.4	97.5
PAC5		23.8	24.5	24.8	25.5	26.3	27.1	27.7	27.4	30	30.5	31.3	31.7	32.6	32.1	33.3	33.2	33.9	33.4	32.8	33.9	34.8	33	33	33	33	9.2	1.02222	72.45	98.6	75.45	103.6	80.1	109.6	82.65	114.8	90.75	123.6	94.5	128.6	97.05	130.8	99.75	134.2	100.95	132.4	100.05	137.4	101.7
PAC6		22	22.6	24.2	24.5	25.3	26.3	25.9	26.4	27.2	28	27.1	28.6	28.9	29.2	29.7	30.4	31.9	31.3	31.6	31.7	33.2	32	34	34	35	13	1.44444	66.9	93.6	73.05	99.6	77.4	104.4	78.45	107.2	82.8	110.2	83.55	115	87.15	117.8	90.15	124.6	94.8	125.8	94.95	129.8	97.8
PAC7		22.2	20.6	21.9	23	23.1	23.8	24.5	25.8	26.5	27.2	28.2	28.6	29	28.8	29.3	29.2	30.4	28.8	30	30	31.5	31	32	32	32.8	10.6	1.17778	64.2	85	67.35	92.2	70.35	96.6	75.45	104.6	80.55	110.8	85.2	115.2	86.7	116.2	87.75	119.2	88.8	117.6	90	123	93.75
PAC8		23.3	24.1	25.2	26	26.6	27	27.6	27.5	28.4	28.9	30	30.7	30.6	30.9	31.5	31.8	30.8	31.3	32.8	33.4	34.6	34	36	36	36.6	13.3	1.47778	71.1	98.6	76.8	105.2	80.4	109.2	82.65	111.8	85.95	117.8	91.05	122.6	92.25	124.8	94.95	125.2	93.15	128.2	99.3	136	102.9
PAC9		23.3	21.6	21.5	23.6	24.3	24.9	26	27.2	28.1	28.8	30.3	31	29.6	29	30.3	31	32.2	32.5	31.8	32.4	32.6	33	34	33	35	11.7	1.3	67.35	86.2	67.65	95.8	73.8	101.8	79.8	110.6	85.35	118.2	91.95	121.2	87.9	118.6	91.95	126.4	97.05	128.6	96.3	130	98.4
PAC10		24.1	24	24.4	25	25.5	26	26.2	27.2	27.2	28.2	28.7	29.6	30	29.8	30.4	29.8	30.9	30.4	29.8	29.6	30.6	32	31	31	31.8	7.7	0.855556	72.15	96.8	74.1	101	77.25	104.4	80.1	108.8	83.1	113.8	87.45	119.2	89.7	120.4	90.3	121.4	91.95	120.4	89.1	120.4	93.9
PAC11		22.2	23	21.4	22.5	22.8	22.3	23.5	24.2	24.1	22.6	22.3	24.9	25.7	25.7	26.7	26	27	28	25.5	26.8	28.7	27.5	28.8	29.2	30.7	8.5	0.708333	67.8	88.8	65.85	90.6	67.65	91.6	71.55	96.6	70.05	89.8	70.8	101.2	77.1	104.8	79.05	106	82.5	107	78.45	111	84.3
PAC12		24.1	24.4	23.1	23.8	24	24.1	24.6	25	25.9	26.5	27.7	27.7	28.7	26.9	28.2	30	30	29	28.3	29.4	29.8	28.6	30.4	28	30.5	6.4	0.533333	72.75	95	70.35	95.6	72.15	97.4	74.4	101.8	78.6	108.4	83.1	112.8	83.4	110.2	87.3	120	88.5	114.6	86.55	118.4	87.6
PAC13		22.6	22.2	22.3	23	21.5	23.1	24.3	24.3	24.9	25.9	26.1	27.6	28.2	28.1	28.4	29	30	30	30.8	29.7	31.3	29.8	30.2	29.7	30.7	8.1	0.675	67.2	89	67.95	89	66.9	94.8	72.9	98.4	76.2	104	80.55	111.6	84.45	113	86.1	118	90	121.6	90.75	122	91.65
PAC14		23.6	23.9	23.6	24.4	24.5	25	25.4	25.7	26.4	27.4	28.6	28.8	29	28.7	30.6	31	32	31	32.5	33.1	28.4	29.1	31.4	30.7	32.7	9.1	0.758333	71.25	95	72	97.8	74.25	100.8	76.65	104.2	80.7	112	86.1	115.6	86.55	118.6	92.4	126	94.5	127	98.4	123	86.25
PAC15		24.7	25.2	25.4	25.3	23.6	24	24.6	24.2	24.4	23.8	25.4	25.8	26.4	26.6	27.7	29	32	28	28	27.6	28.2	27.9	29.9	31	32.7	8	0.666667	74.85	101.2	76.05	97.8	71.4	97.2	73.2	97.2	72.3	98.4	76.8	104.4	79.5	108.6	85.05	122	90	112	83.4	111.6	84.15
PAC16		25.2	25.4	26.1	27	27	27.2	26.1	26.3	27.5	27.9	28.8	28.9	30.3	28.6	30.8	32	32	31	32	30.2	30.7	30	32.3	29.8	31.9	6.7	0.558333	75.9	103	79.65	108	81.3	106.6	78.6	107.6	83.1	113.4	86.55	118.4	88.35	118.8	94.2	128	94.5	126	93.3	121.8	91.05
n=		16	16	16	16	16	16	16	16	16	16	16	16	16	16	16	16	16	16	16	16	16	16	16	16	16	16	16	16	16	16	16	16	16	16	16	16	16	16	16	16	16	16	16	16	16	16	16	16
Average		23.35	23.525	23.4875	24.3	24.65	25.0938	25.5875	26.0562	26.8187	27.2625	28.1562	28.8625	29.45	29.225	29.9562	30.4437	31.0375	30.3625	30.7188	30.9437	31.3813	30.9313	32.0625	31.775	32.775	9.425	0.965972	70.3125	94.025	71.6813	97.9	74.6156	101.362	77.4656	105.75	81.1219	110.838	85.5281	116.625	88.0125	118.362	90.6	122.963	92.1	122.162	92.4937	124.65	93.4688
SEM		0.32914	0.353494	0.458791	0.387836	0.444316	0.442763	0.389431	0.39864	0.473394	0.542592	0.608959	0.509074	0.509984	0.522614	0.44749	0.454878	0.401754	0.433674	0.55032	0.548176	0.564005	0.530701	0.486645	0.547152	0.460299	0.534984	0.0781002	0.967229	1.54476	1.26124	1.59719	1.31703	1.64238	1.1668	1.72409	1.50694	2.27905	1.66489	2.00922	1.52771	1.89651	1.33027	1.62883	1.17975	1.90028	1.61943	2.09065	1.60786
p		0.172917	0.0231115	0.00520039	0.0252203	0.0115888	0.0437313	0.0116511	0.00573816	0.00587055	0.0099743	0.0154036	0.0157259	0.0063842	0.00563476	0.00313651	0.00977541	0.0112598	0.00625082	0.0102735	0.00690939	0.00378615	0.000847926	0.00541139	0.00117331	0.00245957	0.00843863	0.00390188	0.0493572	0.00828458	0.0109251	0.0146496	0.0218316	0.0212934	0.00781958	0.00552762	0.00744911	0.0119479	0.0148966	0.00964362	0.00572029	0.00396611	0.0053579	0.00923577	0.00729152	0.00740734	0.00805877	0.00435141	0.00170662
		week		Initial	1	2	3	4	5	6	7	8	9	10	11	12	Weight gain	Average weight variation (g/week)
		Chow		23.875	25.2583	25.4583	25.7583	26.325	26.3667	27.0833	27.1667	27.175	27.2833	27.6583	28.5	29.1167	5.24167	0.582407			Chow		1				day
		HFHS		24.0417	25.525	26.6083	27.5333	29.3333	30.725	32.35	33.1167	33.75	33.725	35.1333	35.6667	36.5417	12.5	1.38889			HFHS		2				Chow
		HFHS + PAC		23.35	23.4875	24.65	25.5875	26.8187	28.1562	29.45	29.9562	31.0375	30.7188	31.3813	32.0625	32.775	9.425	0.965972			HFHS + PAC		3				HFHS
																											HFHS + PAC
																												kcal/g
																											chow 2018	3.1
																											HFHS	5.2
[truncated: 127 more columns]

## Sheet: Sheet2
Animal ID	Treatment	1					3					7					9					11					14					16					18					21					23
		43951					43954					43957					43959					43961					43964					43966					43968					43971					43973
		GIVEN	LEFT	AV INTAKE DIE	AV KCAL	SUM KCAL	GIVEN	LEFT	AV INTAKE DIE	KCAL intake	SUM KCAL	GIVEN	LEFT	AV INTAKE DIE	KCAL intake	SUM KCAL	GIVEN	LEFT	AV INTAKE DIE	KCAL intake	SUM KCAL	GIVEN	LEFT	AV INTAKE DIE	KCAL intake	SUM KCAL	GIVEN	LEFT	AV INTAKE DIE	KCAL intake	SUM KCAL	GIVEN	LEFT	AV INTAKE DIE	KCAL intake	SUM KCAL	GIVEN	LEFT	AV INTAKE DIE	KCAL intake	SUM KCAL	GIVEN	LEFT	AV INTAKE DIE	KCAL intake	SUM KCAL	GIVEN	LEFT	AV INTAKE DIE
C1-1	1	108.3	na	#VALUE!		0	99.9	101.4	3.45	21.39	21.39	82.9	82.9	4.25	52.7	74.09	77	75.4	3.75	23.25	97.34	68.3	68.3	4.35	26.97	124.31	57.6	57.6	3.56667	33.17	157.48	76	51.5	3.05	18.91	176.39	67.5	67.5	4.25	26.35	202.74	58.5	58.5	3	27.9	230.64	118.6	50.8	3.85
C1-3	1	108.2	na	#VALUE!		0	100.2	101.2	3.5	21.7	21.7	84.7	84.7	3.875	48.05	69.75	78	77.5	3.6	22.32	92.07	69.3	69.3	4.35	26.97	119.04	61.6	61.6	2.56667	23.87	142.91	75.3	55.9	2.85	17.67	160.58	66.5	66.5	4.4	27.28	187.86	55.1	55.1	3.8	35.34	223.2	113.4	48.7	3.2
C1-4	1	109	na	#VALUE!		0	100.8	105.8	1.6	9.92	9.92	83.6	83.6	4.3	53.32	63.24	68	77	3.3	20.46	83.7	59.5	59.5	4.25	26.35	110.05	49.9	49.9	3.2	29.76	139.81	83.9	43.9	3	18.6	158.41	76.1	76.1	3.9	24.18	182.59	67.7	67.7	2.8	26.04	208.63	113.5	61	3.35
C1-7	1	103.5	na	#VALUE!		0	101.5	96.1	3.7	22.94	22.94	81.3	81.3	5.05	62.62	85.56	65.5	73	4.15	25.73	111.29	55.7	55.7	4.9	30.38	141.67	45.2	45.2	3.5	32.55	174.22	79.6	37.8	3.7	22.94	197.16	69.8	69.8	4.9	30.38	227.54	59.5	59.5	3.43333	31.93	259.47	110.2	52.1	3.7
C1-8	1	103.1	na	#VALUE!		0	100.5	95.6	3.75	23.25	23.25	78.3	78.3	5.55	68.82	92.07	64.7	68.4	4.95	30.69	122.76	55	55	4.85	30.07	152.83	42.6	42.6	4.13333	38.44	191.27	82.2	36	3.3	20.46	211.73	72.8	72.8	4.7	29.14	240.87	62.4	62.4	3.46667	32.24	273.11	128.4	54.7	3.85
C1-9	1	103.2	na	#VALUE!		0	100.4	92.2	5.5	34.1	34.1	82.7	82.7	4.425	54.87	88.97	65.4	75	3.85	23.87	112.84	56.3	56.3	4.55	28.21	141.05	46.2	46.2	3.36667	31.31	172.36	82.2	40.2	3	18.6	190.96	73.5	73.5	4.35	26.97	217.93	64.3	64.3	3.06667	28.52	246.45	118.1	57.3	3.5
C1-10	1	102.3	na	#VALUE!		0	100.1	94.7	3.8	23.56	23.56	79	79	5.275	65.41	88.97	65	70.4	4.3	26.66	115.63	55.4	55.4	4.8	29.76	145.39	44.5	44.5	3.63333	33.79	179.18	90	38.5	3	18.6	197.78	80.1	80.1	4.95	30.69	228.47	69.7	69.7	3.46667	32.24	260.71	115.5	62.1	3.8
C1-12	1	103.3	na	#VALUE!		0	101	97.3	3	18.6	18.6	81	81	5	62	80.6	63.4	73	4	24.8	105.4	54.1	54.1	4.65	28.83	134.23	43	43	3.7	34.41	168.64	83	36.5	3.25	20.15	188.79	73.8	73.8	4.6	28.52	217.31	63.9	63.9	3.3	30.69	248	115.3	56.2	3.85
C1-13	1	108.3	na	#VALUE!		0	100.4	103.2	2.55	15.81	15.81	83.6	83.6	4.2	52.08	67.89	63.2	77	3.3	20.46	88.35	54.9	54.9	4.15	25.73	114.08	46	46	2.96667	27.59	141.67	81.5	39.8	3.1	19.22	160.89	73.7	73.7	3.9	24.18	185.07	65.1	65.1	2.86667	26.66	211.73	115.8	58.7	3.2
C1-14	1	106	na	#VALUE!		0	100.6	100.5	2.75	17.05	17.05	83.3	83.3	4.325	53.63	70.68	65.9	75.8	3.75	23.25	93.93	57	57	4.45	27.59	121.52	47.3	47.3	3.23333	30.07	151.59	82.6	41.5	2.9	17.98	169.57	74.3	74.3	4.15	25.73	195.3	65.6	65.6	2.9	26.97	222.27	111.9	58.6	3.5
C1-15	1	100.2	na	#VALUE!		0	102.4	94.1	3.05	18.91	18.91	84.8	84.8	4.4	54.56	73.47	65.9	76.9	3.95	24.49	97.96	56.8	56.8	4.55	28.21	126.17	46.5	46.5	3.43333	31.93	158.1	80.9	39.3	3.6	22.32	180.42	72.3	72.3	4.3	26.66	207.08	63.5	63.5	2.93333	27.28	234.36	113.2	55.6	3.95
C1-17	1	103.8	na	#VALUE!		0	102.3	96.9	3.45	21.39	21.39	79.1	79.1	5.8	71.92	93.31	64.9	69.5	4.8	29.76	123.07	55	55	4.95	30.69	153.76	42.5	42.5	4.16667	38.75	192.51	83	36.7	2.9	17.98	210.49	71.6	71.6	5.7	35.34	245.83	58.8	58.8	4.26667	39.68	285.51	119.6	50.6	4.1
n=		12	0	0	0	12	12	12	12	12	12	12	12	12	12	12	12	12	12	12	12	12	12	12	12	12	12	12	12	12	12	12	12	12	12	12	12	12	12	12	12	12	12	12	12	12	12	12	12
Average				#VALUE!	#DIV/0!	0			3.34167	20.7183	20.7183			4.70417	58.3317	79.05			3.975	24.645	103.695			4.56667	28.3133	132.008			3.45556	32.1367	164.145			3.1375	19.4525	183.597			4.50833	27.9517	211.549			3.275	30.4575	242.007			3.65417
SEM				#VALUE!	#DIV/0!	0			0.267199	1.65663	1.65663			0.175698	2.17865	3.01668			0.149177	0.924898	3.85787			0.0769527	0.477107	4.3002			0.129771	1.20687	5.32463			0.079326	0.491821	5.44919			0.1464	0.907683	6.22396			0.126938	1.18052	7.03454			0.0860449
p vs HFHS									0.00358234	2.64152e-10	2.64152e-10			5.2621e-12	1.22813e-05	0.102075			3.43286e-06	0.256104	0.108891			9.16021e-09	0.337637	0.342741			8.47402e-08	0.102053	0.251421			1.94899e-05	0.000268734	0.113699			8.84823e-12	0.00580907	0.275078			7.87832e-07	0.000596178	0.135039			4.23799e-12
Animal ID	Treatment	1					3					7					9					11					14					16					18					21					23
		44090					44092					44096					43959					43961					43964					43966					43968					43971					43973
		GIVEN	LEFT	AV INTAKE DIE	AV KCAL	SUM KCAL	GIVEN	LEFT	AV INTAKE DIE	AV KCAL	SUM KCAL	GIVEN	LEFT	AV INTAKE DIE	AV KCAL	SUM KCAL	GIVEN	LEFT	AV INTAKE DIE	AV KCAL	SUM KCAL	GIVEN	LEFT	AV INTAKE DIE	AV KCAL	SUM KCAL	GIVEN	LEFT	AV INTAKE DIE	AV KCAL	SUM KCAL	GIVEN	LEFT	AV INTAKE DIE	AV KCAL	SUM KCAL	GIVEN	LEFT	AV INTAKE DIE	AV KCAL	SUM KCAL	GIVEN	LEFT	AV INTAKE DIE	AV KCAL	SUM KCAL	GIVEN	LEFT	AV INTAKE DIE
HF1-5		20.7	na	#VALUE!		0	21.6	11.9	4.4	45.76	45.76	21.9	14.9	1.675	34.84	80.6	19.6	17.6	2.15	22.36	102.96	17.3	16.2	1.7	17.68	120.64	15.8	11.7	1.86667	29.12	149.76	14.1	12	1.9	19.76	169.52	14.2	10.2	1.95	20.28	189.8	13.5	8.4	1.93333	30.16	219.96	11.3	9.6	1.95
HF1-6		20	na	#VALUE!		0	22.5	13.4	3.3	34.32	34.32	21.5	14.8	1.925	40.04	74.36	20.2	17	2.25	23.4	97.76	15.6	16.1	2.05	21.32	119.08	15.4	10.3	1.76667	27.56	146.64	14.4	11.5	1.95	20.28	166.92	14.6	10.7	1.85	19.24	186.16	13.3	8	2.2	34.32	220.48	11.7	10.1	1.6
HF1-7		20.7	na	#VALUE!		0	22.4	12	4.35	45.24	45.24	21	15.1	1.825	37.96	83.2	19.4	16	2.5	26	109.2	16.6	15	2.2	22.88	132.08	16.3	9.6	2.33333	36.4	168.48	14	11.7	2.3	23.92	192.4	14.8	9.3	2.35	24.44	216.84	13.1	7.5	2.43333	37.96	254.8	11.1	9	2.05
HF1-8		20.5	na	#VALUE!		0	22.6	10.7	4.9	50.96	50.96	22.1	12.2	2.6	54.08	105.04	19.6	17.1	2.5	26	131.04	15.4	13.8	2.9	30.16	161.2	15	8	2.46667	38.48	199.68	13.4	9.7	2.65	27.56	227.24	14.8	7.8	2.8	29.12	256.36	13.8	6.9	2.63333	41.08	297.44	11.6	9	2.4
HF1-9		20.3	na	#VALUE!		0	22.2	10.5	4.9	50.96	50.96	21.8	14.5	1.925	40.04	91	19.5	16.8	2.5	26	117	16.2	14.3	2.6	27.04	144.04	15.5	9.1	2.36667	36.92	180.96	13.7	10.4	2.55	26.52	207.48	15.1	8.5	2.6	27.04	234.52	12.6	7.6	2.5	39	273.52	11.5	8.1	2.25
HF1-10		20.7	na	#VALUE!		0	22.8	12.7	4	41.6	41.6	22.4	15.9	1.725	35.88	77.48	20.6	17.8	2.3	23.92	101.4	17.2	16.6	2	20.8	122.2	15.3	10.6	2.2	34.32	156.52	14.2	10.8	2.25	23.4	179.92	13.8	10.2	2	20.8	200.72	13.3	7.4	2.13333	33.28	234	11.7	8.7	2.3
HF1-11		20.1	na	#VALUE!		0	21.5	10.3	4.9	50.96	50.96	22.9	14.6	1.725	35.88	86.84	20.5	18.2	2.35	24.44	111.28	16.7	15.1	2.7	28.08	139.36	16.8	9.6	2.36667	36.92	176.28	14.1	12.3	2.25	23.4	199.68	13.8	9.6	2.25	23.4	223.08	14.1	6.7	2.36667	36.92	260	12	9.6	2.25
HF1-12		20.5	na	#VALUE!		0	21.8	11.9	4.3	44.72	44.72	21	14.4	1.85	38.48	83.2	19.4	15.9	2.55	26.52	109.72	16.2	14.4	2.5	26	135.72	15.8	8.9	2.43333	37.96	173.68	13.8	11	2.4	24.96	198.64	14.4	9	2.4	24.96	223.6	13.1	6.7	2.56667	40.04	263.64	12.1	8.5	2.3
HF1-13		21.2	na	#VALUE!		0	21.4	11.7	4.75	49.4	49.4	21.7	12.9	2.125	44.2	93.6	20.2	13.4	4.15	43.16	136.76	15.5	15.3	2.45	25.48	162.24	16.1	7	2.83333	44.2	206.44	14.9	10.8	2.65	27.56	234	14.1	9.6	2.65	27.56	261.56	13.1	7.2	2.3	35.88	297.44	11.3	8.1	2.5
HF1-15		20.6	na	#VALUE!		0	22.5	11.7	4.45	46.28	46.28	22.8	15.4	1.775	36.92	83.2	20.3	18.1	2.35	24.44	107.64	16.3	16.1	2.1	21.84	129.48	16	9.7	2.2	34.32	163.8	14.2	10.9	2.55	26.52	190.32	14.8	9.2	2.5	26	216.32	12.6	7.7	2.36667	36.92	253.24	11.9	8.2	2.2
HF1-16		21	na	#VALUE!		0	21.6	13	4	41.6	41.6	22.3	15.1	1.625	33.8	75.4	20.1	18	2.15	22.36	97.76	15.9	15.7	2.2	22.88	120.64	15.8	9.8	2.03333	31.72	152.36	13.9	11.8	2	20.8	173.16	14.4	9.5	2.2	22.88	196.04	13	7.8	2.2	34.32	230.36	11.3	8.5	2.25
HF1-17		21.2	na	#VALUE!		0	21.3	13.7	3.75	39	39	22.7	10.1	2.8	58.24	97.24	19.4	16	3.35	34.84	132.08	16.2	10.1	4.65	48.36	180.44	16.5	9.7	2.16667	33.8	214.24	13.4	9.9	3.3	34.32	248.56	13.8	8.9	2.25	23.4	271.96	12.5	6.8	2.33333	36.4	308.36	11.4	8.3	2.1
n=		12	0	0	0	12	12	12	12	12	12	12	12	12	12	12	12	12	12	12	12	12	12	12	12	12	12	12	12	12	12	12	12	12	12	12	12	12	12	12	12	12	12	12	12	12	12	12	12
Average				#VALUE!	#DIV/0!	0			4.33333	45.0667	45.0667			1.96458	40.8633	85.93			2.59167	26.9533	112.883			2.50417	26.0433	138.927			2.25278	35.1433	174.07			2.39583	24.9167	198.987			2.31667	24.0933	223.08			2.33056	36.3567	259.437			2.17917
SEM				#VALUE!	#DIV/0!	0			0.145297	1.51108	1.51108			0.107064	2.22693	2.67619			0.168306	1.75039	3.91832			0.217898	2.26614	5.69302			0.0823128	1.28408	6.53038			0.111712	1.1618	7.58789			0.0844621	0.878405	8.20896			0.056476	0.881025	8.75886			0.0678284
Animal ID	Treatment	1					3					7					9					11					14					16					18					21					23
		44090					44092					44096					43959					43961					43964					43966					43968					43971					43973
		GIVEN	LEFT	AV INTAKE DIE	AV KCAL	SUM KCAL	GIVEN	LEFT	AV INTAKE DIE	AV KCAL	SUM KCAL	GIVEN	LEFT	AV INTAKE DIE	AV KCAL	SUM KCAL	GIVEN	LEFT	AV INTAKE DIE	AV KCAL	SUM KCAL	GIVEN	LEFT	AV INTAKE DIE	AV KCAL	SUM KCAL	GIVEN	LEFT	AV INTAKE DIE	AV KCAL	SUM KCAL	GIVEN	LEFT	AV INTAKE DIE	AV KCAL	SUM KCAL	GIVEN	LEFT	AV INTAKE DIE	AV KCAL	SUM KCAL	GIVEN	LEFT	AV INTAKE DIE	AV KCAL	SUM KCAL	GIVEN	LEFT	AV INTAKE DIE
PP1-2		21	na	#REF!		0	21.6	14.2	3.4	35.36	35.36	21	17.5	1.025	21.32	56.68	17.5	16.2	2.4	24.96	81.64	16	13.3	2.1	21.84	103.48	16.8	10.3	1.9	29.64	133.12	14.2	13.3	1.75	18.2	151.32	14.6	10.5	1.85	19.24	170.56	12.3	8.2	2.13333	33.28	203.84	11.7	8.3	2
PP1-4		23	na	#REF!		0	20.7	14.1	4.45	46.28	46.28	20.3	12.8	1.975	41.08	87.36	17.2	16.1	2.1	21.84	109.2	15.2	12.3	2.45	25.48	134.68	15.5	8.3	2.3	35.88	170.56	13.2	10.5	2.5	26	196.56	14.5	8.5	2.35	24.44	221	13.3	7.5	2.33333	36.4	257.4	11.4	9.4	1.95
PP1-8		19.3	na	#REF!		0	23	11	4.15	43.16	43.16	21	10.2	3.2	66.56	109.72	17.2	2	9.5	98.8	208.52	15.8	2.5	7.35	76.44	284.96	13.3	2	4.6	71.76	356.72	14.1	2.9	5.2	54.08	410.8	14.7	3.2	5.45	56.68	467.48	12.4	4.2	3.5	54.6	522.08	11.6	2.5	4.95
PP1-13		22.2	na	#REF!		0	20.3	16.4	2.9	30.16	30.16	21.9	16.5	0.95	19.76	49.92	18.2	17.7	2.1	21.84	71.76	16.4	13.1	2.55	26.52	98.28	16.4	9.3	2.36667	36.92	135.2	14.2	12.2	2.1	21.84	157.04	13.2	10	2.1	21.84	178.88	13.2	7.2	2	31.2	210.08	12.1	9.1	2.05
PP1-14		20.5	na	#REF!		0	23	11.9	4.3	44.72	44.72	22.4	16	1.75	36.4	81.12	17	18.1	2.15	22.36	103.48	16	11.9	2.55	26.52	130	16.1	9.6	2.13333	33.28	163.28	13.1	11.2	2.45	25.48	188.76	14.2	8.3	2.4	24.96	213.72	12.8	7.7	2.16667	33.8	247.52	12	8.3	2.25
PP1-15		24	na	#REF!		0	22.1	15.4	4.3	44.72	44.72	22	10	3.025	62.92	107.64	17.7	12.1	4.95	51.48	159.12	16.8	4	6.85	71.24	230.36	15.6	4	4.26667	66.56	296.92	14.4	8	3.8	39.52	336.44	14.8	4	5.2	54.08	390.52	10.9	0	4.93333	76.96	467.48	11.1	6	2.45
PP1-17		22.2	na	#REF!		0	22.8	15.5	3.35	34.84	34.84	22.1	15	1.95	40.56	75.4	17.6	17.3	2.4	24.96	100.36	16	12.9	2.35	24.44	124.8	16.5	10.4	1.86667	29.12	153.92	13.4	12.5	2	20.8	174.72	14	8.5	2.45	25.48	200.2	12.3	7.1	2.3	35.88	236.08	11.4	7.7	2.3
PP1-20		20.8	na	#REF!		0	21.2	12	4.4	45.76	45.76	22.1	12.5	2.175	45.24	91	16.7	16.6	2.75	28.6	119.6	15.6	11.1	2.8	29.12	148.72	16	7.9	2.56667	40.04	188.76	13.2	11.2	2.4	24.96	213.72	13.9	7.9	2.65	27.56	241.28	11	6.2	2.56667	40.04	281.32	12.2	6.1	2.45
PP1-25		21.2	na	#REF!		0	22.7	14.3	3.45	35.88	35.88	20	16.9	1.45	30.16	66.04	16.3	14.7	2.65	27.56	93.6	16.3	11.1	2.6	27.04	120.64	15.7	10.1				13.4	10.7	2.5	26	26	13.9	9.1	2.15	22.36	48.36	13.2	6.6	2.43333	37.96	86.32	11	8.5	2.35
PP1-27		22.7	na	#REF!		0	22.3	15.1	3.8	39.52	39.52	21.8	15.5	1.7	35.36	74.88	16	17.2	2.3	23.92	98.8	16.9	11.4	2.3	23.92	122.72	15.3	10.7	2.06667	32.24	154.96	13.7	10	2.65	27.56	182.52	13.3	9.2	2.25	23.4	205.92	12.5	5.8	2.5	39	244.92	11.5	8.4	2.05
PP1-31		15.3	na	#REF!		0	14.7	8.8	3.25	33.8	33.8	11.5	10.3	1.1	22.88	56.68	10.9	6.9	2.3	23.92	80.6	14.3	6.3	2.3	23.92	104.52	9.9	7.8	2.16667	33.8	138.32	10.4	7.3	1.3	13.52	151.84	13.2	6.3	2.05	21.32	173.16	9.5	7.5	1.9	29.64	202.8	9.7	4.8	2.35
PP1-32		14.9	na	#REF!		0	14.6	8.3	3.3	34.32	34.32	11.9	8.9	1.425	29.64	63.96	11.7	8.1	1.9	19.76	83.72	14.8	7.3	2.2	22.88	106.6	9.4	8	2.26667	35.36	141.96	10.2	5	2.2	22.88	164.84	13.1	6.2	2	20.8	185.64	9.9	8	1.7	26.52	212.16	9.6	5.7	2.1
PP1-34		14.9	na	#REF!		0	14	10.7	2.1	21.84	21.84	11.8	8	1.5	31.2	53.04	11.7	7.4	2.2	22.88	75.92	14.1	7.6	2.05	21.32	97.24	9.6	7.4	2.23333	34.84	132.08	10.2	7.7	0.95	9.88	141.96	13.8	5.7	2.25	23.4	165.36	9.1	7.3	2.16667	33.8	199.16	9.6	5	2.05
PP1-35		15.5	na	#REF!		0	15.1	9.1	3.2	33.28	33.28	10.5	8.6	1.625	33.8	67.08	10.3	6.3	2.1	21.84	88.92	14.7	5.7	2.3	23.92	112.84	9.9	8.2	2.16667	33.8	146.64	9.3	5.4	2.25	23.4	170.04	13.6	5.2	2.05	21.32	191.36	9.8	8	1.86667	29.12	220.48	9.4	6.2	1.8
PP1-37		15.4	na	#REF!		0	14.3	8.4	3.5	36.4	36.4	11.1	7.7	1.65	34.32	70.72	10.6	5.7	2.7	28.08	98.8	14.1	6.7	1.95	20.28	119.08	9.8	9.5	1.53333	23.92	143	9.6	5.7	2.05	21.32	164.32	13.2	6.1	1.75	18.2	182.52	9.1	7.5	1.9	29.64	212.16	9.9	4.9	2.1
PP1-38		15.4	na	#REF!		0	14.7	9.9	2.75	28.6	28.6	10.6	6.9	1.95	40.56	69.16	11.1	3.2	3.7	38.48	107.64	14.5	8.6	1.25	13	120.64	9.7	6.5	2.66667	41.6	162.24	10	4.9	2.4	24.96	187.2	13.5	6.3	1.85	19.24	206.44	10.1	8.2	1.76667	27.56	234	9.5	6.9	1.6
n=		16	0	0	0	16	16	16	16	16	16	16	16	16	16	16	16	16	16	16	16	16	16	16	16	16	16	16	15	15	15	16	16	16	16	16	16	16	16	16	16	16	16	16	16	16	16	16	16
Average				#REF!	#DIV/0!	0			3.5375	36.79	36.79			1.77812	36.985	73.775			3.0125	31.33	105.105			2.87188	29.8675	134.972			2.47333	38.584	174.512			2.40625	25.025	188.63			2.55	26.52	215.15			2.38542	37.2125	252.363			2.3
SEM				#REF!	#DIV/0!	0			0.165737	1.72366	1.72366			0.156805	3.26155	4.46889			0.472218	4.91106	8.64018			0.422295	4.39186	12.7001			0.217956	3.40011	16.7166			0.241992	2.51671	21.0164			0.277489	2.88588	23.5757			0.200969	3.13512	25.966			0.18591
p vs HFHS				#VALUE!	#DIV/0!	#DIV/0!			0.00183155	0.00183155	0.00183155			0.368939	0.368939	0.0416891			0.46438	0.46438	0.468655			0.489581	0.489581	0.800999			0.396009	0.396009	0.982227			0.972268	0.972268	0.684963			0.485883	0.485883	0.781161			0.819636	0.819636	0.821589			0.593285
		DAY		0	7	14	21	28	35	42	49	56	63	70	77	84
		week		Initial	1	2	3	4	5	6	7	8	9	10	11	12
		Chow		0	79.05	164.145	242.007	327.799	412.843	496.775	576.497	657.407	734.824	821.547	909.044	992.279
		HFHS		0	85.93	174.07	259.437	343.243	426.877	511.203	595.01	674.917	747.37	835.77	914.117	1002.3
		HFHS + PAC		0	73.775	174.512	252.363	334.002	415.317	493.48	569.498	648.212	718.779	802.083	884.763	968.587
			kcal/g
		chow 2018	3.1
		HFHS	5.2
		DAY		0	7	14	21	28	35	42	49	56	63	70	77	84
		SEM		Initial	1	2	3	4	5	6	7	8	9	10	11	12
		Chow		0	3.01668	5.32463	7.03454	9.54794	11.8854	14.1379	15.0157	16.3713	16.919	19.1073	21.358	22.9964
		HFHS		0	2.67619	6.53038	8.75886	10.1692	11.6264	13.1163	14.9668	16.8772	18.4776	20.5151	21.1781	23.5663
		HFHS + PAC		0	4.46889	16.7166	25.966	28.6371	29.8975	27.5465	26.4004	25.7099	27.7918	29.045	30.0694	29.5513
[truncated: 152 more columns]

## Sheet: Sheet3
Animal ID	Date	Weight	Insulin given (uL)	METHOD	GLYCEMIA (mM)							AUC							Comment	INSULINEMIA		Comment	HOMA - IR	iAUC
					0	5	10	15	20	30	60	AUC (0-5)	AUC (5-10)	AUC (10-15)	AUC (15-20)	AUC (20-30)	AUC (30-60)	AUC sum		T = 0	T = 5			AUC (0-5)	AUC (5-10)	AUC (10-15)	AUC (15-20)	AUC (20-30)	AUC (30-60)	AUC sum
CHOW1	43640	27.8	280	saphene	10.2	10.5	5.2	4.6	4.5	3.9	2.9	51.75	39.25	24.5	22.75	42	102	282.25						0.75	-12.5	-14	-14.25	-15.75	-18.25	0.75
CHOW2	43640	23.9	240	tail	9.8	13.3	11	6.8	6.4	4.8	3.3	57.75	60.75	44.5	33	56	121.5	373.5						8.75	3	-7.5	-8.5	-12.5	-16.25	11.75
CHOW3	43640	23.7	240	saphene	6.5	11.5	5.5	4.8	4.4	3.3	2.7	45	42.5	25.75	23	38.5	90	264.75						12.5	-2.5	-4.25	-5.25	-8	-9.5	12.5
CHOW4	43641	27.4	270	saphene	8.8	12.2	8.2	5	4.3	3.1	2.3	52.5	51	33	23.25	37	81	277.75						8.5	-1.5	-9.5	-11.25	-14.25	-16.25	8.5
CHOW5	43642	28.1	280	saphene	7.3	10.5	3.8	3.6	3.2	3.6	2.1	44.5	35.75	18.5	17	34	85.5	235.25						8	-8.75	-9.25	-10.25	-9.25	-13	8
CHOW6	43642	29.2	290	tail	8.2	10.2	6.1	4.9	5.4	4.9	3.2	46	40.75	27.5	25.75	51.5	121.5	313						5	-5.25	-8.25	-7	-8.25	-12.5	5
CHOW7	43642	26.4	260	saphene	8.2	11.8	3.6	3.1	2.9	2.2	1.4	50	38.5	16.75	15	25.5	54	199.75						9	-11.5	-12.75	-13.25	-15	-17	9
CHOW8	43643	26.5	270	saphene	8.7	11.5	6.2	2.1	2.3	2.9	2.2	50.5	44.25	20.75	11	26	76.5	229						7	-6.25	-16.5	-16	-14.5	-16.25	7
CHOW9	43643	27.3	270	tail	7.1	9.4	6.7	5.3	5.2	4.5	2.6	41.25	40.25	30	26.25	48.5	106.5	292.75						5.75	-1	-4.5	-4.75	-6.5	-11.25	5.75
CHOW10	43643	24.3	240	saphene	7.4	8.4	4.2	2.5	3.4	2.8	1.7	39.5	31.5	16.75	14.75	31	67.5	201						2.5	-8	-12.25	-10	-11.5	-14.25	2.5
CHOW11	43644	24.5	250	saphene	9.3	10	3.1	2.8	3.1	2.2		48.25	32.75	14.75	14.75	26.5	33	170	unable to get blood sample at t=60					1.75	-15.5	-16.25	-15.5	-17.75	-23.25	1.75
CHOW12	43644	25.5	260	tail	8.3	9.9	6.7	4.9	4.7	3.7	1.8	45.5	41.5	29	24	42	82.5	264.5						4	-4	-8.5	-9	-11.5	-16.25	4
n=		12			12	12	12	12	12	12	11							12												12
Average		26.2167			8.31667	10.7667	5.85833	4.2	4.15	3.49167	2.38182							258.625												6.375
STDEV		0.525679			1.11912	1.34457	2.21091	1.37972	1.1981	0.91895	0.617767							55.9047												3.77567
SEM		0.525679			0.323061	0.388145	0.638234	0.398292	0.345863	0.265278	0.186264							16.1383												1.08994
p vs red		5.32564e-06			0.201601	0.0685695	0.00122411	0.0160896	0.214186	0.126555	0.812613							0.0304687												0.181858
X + 2(STDV)					10.5549	13.4558	10.2801	6.95945	6.54621	5.32957	3.61735							370.434												13.9263
X - 2(STDV)					6.07843	8.07752	1.43652	1.44055	1.75379	1.65377	1.14628							146.816												-1.17634
Animal ID	Date	Weight	Insulin given (uL)	METHOD	GLYCEMIA (mM)							AUC							Comment					iAUC
					T = 0	T = 5	T = 10	T = 15	T = 20	T = 30	T = 60	AUC (0-5)	AUC (5-10)	AUC (10-15)	AUC (15-20)	AUC (20-30)	AUC (30-60)	AUC sum						AUC (0-5)	AUC (5-10)	AUC (10-15)	AUC (15-20)	AUC (20-30)	AUC (30-60)	AUC sum
HFHS1	43641	27.9	280	saphene	9.8	16.6	14	9.4	5.3	4.3	2.6	66	76.5	58.5	36.75	48	103.5	389.25						17	10.5	-1	-11.25	-13.75	-18	27.5
HFHS2	43641	27.9	280	tail	8.1	11.8	7.9	5.1	5.3	5.3	4.4	49.75	49.25	32.5	26	53	145.5	356						9.25	-0.5	-7.5	-7	-7	-9.25	9.25
HFHS3	43641	35.9	360	tail	7.8	10.2	8.7	7.2	5.8	5.2	3.8	45	47.25	39.75	32.5	55	135	354.5						6	2.25	-1.5	-5	-6.5	-10	8.25
HFHS4	43642	35.6	360	saphene	9.3	11.6	10.9	7.7	4.7	3.7		52.25	56.25	46.5	31	42	55.5	283.5	unable to get blood sample at t=60					5.75	4	-4	-11.5	-14	-23.25	9.75
HFHS5	43642	38.3	380	tail	9.6	11	7.9	5.3	4.2	4.1	2.6	51.5	47.25	33	23.75	41.5	100.5	297.5						3.5	-4.25	-10.75	-13.5	-13.75	-17.5	3.5
HFHS6	43642	31.1	310	saphene	7.5	12.9	9.2	5.9	3.9	2.4	1.4	51	55.25	37.75	24.5	31.5	57	257						13.5	4.25	-4	-9	-12.75	-15.25	17.75
HFHS7	43643	34.3	340	tail	10.3	10.4	7.3	6.2	4.8	4.4	2.3	51.75	44.25	33.75	27.5	46	100.5	303.75						0.25	-7.5	-10.25	-13.75	-14.75	-20	0.25
HFHS8	43643	37.4	370	tail	9.4	12.3	8.8	7.6	4.9	5	2.3	54.25	52.75	41	31.25	49.5	109.5	338.25						7.25	-1.5	-4.5	-11.25	-11	-17.75	7.25
HFHS9	43643	31.4	310	saphene	8.5	11.7	8.2	2.4	3.1	3.3	1.6	50.5	49.75	26.5	13.75	32	73.5	246						8	-0.75	-15.25	-13.5	-13	-17.25	8
HFHS10	43644	33.5	340	tail	9.7	11.7	7.7	4.6	4.2	3.7	1.7	53.5	48.5	30.75	22	39.5	81	275.25						5	-5	-12.75	-13.75	-15	-20	5
HFHS11	43644	29.8	300	tail	8.1	12.3	8.7	5.3	4.9	4.4	2.8	51	52.5	35	25.5	46.5	108	318.5						10.5	1.5	-7	-8	-9.25	-13.25	12
HFHS12	43644	32.6	330	tail	8.3	10.9	8	4.5	4.9	3.1	1.6	48	47.25	31.25	23.5	40	70.5	260.5						6.5	-0.75	-9.5	-8.5	-13	-16.75	6.5
n=		12			12	12	12	12	12	12	11							12												12
Average		32.975			8.86667	11.95	8.94167	5.93333	4.66667	4.075	2.46364							306.667												9.58333
STDEV		1.00432			0.917837	1.66542	1.84561	1.84407	0.722789	0.880212	0.945804							45.3012												7.12257
SEM		1.00432			0.264957	0.480766	0.532783	0.532338	0.208651	0.254095	0.285171							13.0773												2.05611
X + 2(STDV)					10.7023	15.2808	12.6329	9.62148	6.11225	5.83542	4.35524							397.269												23.8285
X - 2(STDV)					7.03099	8.61915	5.25044	2.24519	3.22109	2.31458	0.572028							216.064												-4.66181
Animal ID	Date	Weight	Insulin given (uL)	METHOD	GLYCEMIA (mM)							AUC							Comment					iAUC
					T = 0	T = 5	T = 10	T = 15	T = 20	T = 30	T = 60	AUC (0-5)	AUC (5-10)	AUC (10-15)	AUC (15-20)	AUC (20-30)	AUC (30-60)	AUC sum						AUC (0-5)	AUC (5-10)	AUC (10-15)	AUC (15-20)	AUC (20-30)	AUC (30-60)	AUC sum
PAC1	43640	27.7	280	saphene	8	11.2	5.8	2.6	2.1	1.4		48	42.5	21	11.75	17.5	21	161.75	test stopped at T=30					8	-5.5	-13.5	-14.75	-16.5	-20	8
PAC2	43640	31.4	310	tail	8.2	10.4	7.5	5.2	4.9	4.2	2	46.5	44.75	31.75	25.25	45.5	93	286.75						5.5	-1.75	-7.5	-8.25	-10	-15.5	5.5
PAC3	43640	32	320	saphene	7.8	11	10	6.7	4.4	3.1	1.6	47	52.5	41.75	27.75	37.5	70.5	277						8	5.5	-2.75	-8.5	-11.75	-15.5	13.5
PAC4	43641	31	310	tail	8.6	10.7	9.2	6.3	5.9	5.2	4.1	48.25	49.75	38.75	30.5	55.5	139.5	362.25						5.25	1.5	-5.75	-6.75	-8.5	-11.25	6.75
PAC5	43641	33.1	330	saphene	7.6	10.7	9.5	6.5	4.5	3.3	1.7	45.75	50.5	40	27.5	39	75	277.75						7.75	4.75	-2.75	-7.75	-10.75	-14.75	12.5
PAC6	43642	30.6	310	tail	9.5	11.7	8	4.3	4.6	4.6	2.6	53	49.25	30.75	22.25	46	108	309.25						5.5	-3.75	-13	-12.25	-12.25	-17.25	5.5
PAC7	43642	29.2	290	tail	8.5	9.9	7.3	4.7	4.7	4.1	2.3	46	43	30	23.5	44	96	282.5						3.5	-3	-9.5	-9.5	-11	-15.5	3.5
PAC8	43643	30.6	310	tail	7	10.3	8.5	6.8	4.2	4.6	3.6	43.25	47	38.25	27.5	44	123	323						8.25	3.75	-0.5	-7	-6	-8.5	12
PAC9	43644	31.7	320	tail	8.6	9.8	6.9	4.6	4	3.4	1.9	46	41.75	28.75	21.5	37	79.5	254.5						3	-4.25	-10	-11.5	-13	-16.75	3
PAC10	43644	29.5	300	saphene	8.3	12.7	5.1	3.8	3.8	2.2	1.3	52.5	44.5	22.25	19	30	52.5	220.75						11	-8	-11.25	-11.25	-15.25	-17.5	11
PAC11	43663	27	270	tail	10.9	12.8	7	3.7	4.7	4.8	2.6	59.25	49.5	26.75	21	47.5	111	315						4.75	-9.75	-18	-15.5	-15.25	-20.75	4.75
PAC12	43663	30	300	tail	11	14.3	9.7	5.2	4.8	5.3	2.7	63.25	60	37.25	25	50.5	120	356						8.25	-3.25	-14.5	-15.5	-14.25	-20.75	8.25
PAC13	43663	29	290	tail	8.3	11.2	8.3	5.1	4.9	3.8	2.3	48.75	48.75	33.5	25	43.5	91.5	291						7.25	0	-8	-8.5	-11.25	-15	7.25
PAC14	43663	31	310	tail	8.4	10.2	5.4	4.7	3.3	2.9	2.1	46.5	39	25.25	20	31	75	236.75						4.5	-7.5	-9.25	-12.75	-13.75	-15.75	4.5
PAC15	43663	28	280	tail	7.8	11.2	7.5	5.3	4.6	3.2	1.7	47.5	46.75	32	24.75	39	73.5	263.5						8.5	-0.75	-6.25	-8	-11.5	-15.25	8.5
PAC16	43663	31	310	tail	8	9.2	5.8	4.4	4.1	2.6	1.6	43	37.5	25.5	21.25	33.5	63	223.75						3	-5.5	-9	-9.75	-13.5	-16	3
n=		16			16	16	16	16	16	16	15							16												16
Average		30.175			8.53125	11.0812	7.59375	4.99375	4.34375	3.66875	2.27333							277.594												7.34375
STDEV		1.67073			1.08733	1.29317	1.55626	1.16417	0.827823	1.10437	0.767618							51.6499												3.43132
SEM		0.417682			0.271833	0.323293	0.389066	0.291042	0.206956	0.276092	0.198198							12.9125												0.85783
P		0.00893888			0.396627	0.131859	0.0460539	0.11075	0.291351	0.304517	0.576394							0.132833												0.280014
X + 2(STDV)					10.7059	13.6676	10.7063	7.32209	5.9994	5.87748	3.80857							380.893												14.2064
X - 2(STDV)					6.35659	8.49491	4.48122	2.66541	2.6881	1.46002	0.738096							174.294												0.48111
		0	5	10	15	20	30	60	AUC	SEM
Chow		8.31667	10.7667	5.85833	4.2	4.15	3.49167	2.38182	258.625	16.1383
HFHS		8.86667	11.95	8.94167	5.93333	4.66667	4.075	2.46364	306.667	16.1383
HFHS + PAC		8.53125	11.0812	7.59375	4.99375	4.34375	3.66875	2.27333	277.594	12.9125

## Sheet: Sheet4
Animal ID		Date	Weight	Dextrose given (uL)	METHOD	GLYCEMIA (mM)						AUC							Comment	INSULINEMIA (ug/L)						AUC							iAUC						Comment			HOMA - IR
						0	15	30	60	90	120	AUC (0-15)	AUC (15-30)	AUC (30-60)	AUC (60-90)	AUC (90-120)	AUC sum	MAX		T = 0	T = 15	T = 30	T = 60	T = 90	T = 120	AUC (0-15)	AUC (15-30)	AUC (30-60)	AUC (60-90)	AUC (90-120)	AUC sum	MAX	AUC (0-15)	AUC (15-30)	AUC (30-60)	AUC (60-90)	AUC (90-120)	AUC sum	Manque de plasma	Hémolyse	Duplicata (CV)
CHOW1	1	43654	27	54	tail	5.3	10.7	9.7	8.6	7.4	7.4	120	153	274.5	240	222	1009.5	10.7		0.382	0.559	0.526	0.363	0.369	0.411	7.0575	8.1375	13.335	10.98	11.7	51.21	0.559	1.3275	1.08	-0.1425	-0.0975	0.2175	2.625	T=60 (duplicate)		T=60 (7.8)	2.25459
CHOW2	1	43654	22.6	45.2	tail	5.6	11.8	11.3	10.8	10.4	9.2	130.5	173.25	331.5	318	294	1247.25	11.8		0.477	0.464	0.573	0.43	0.51	0.344	7.0575	7.7775	15.045	14.1	12.81	56.79	0.573	-0.0975	0.72	-0.3525	0.2475	-0.9975	0.9675				2.97465
CHOW3	1	43654	22.8	45.6	saphene	5.7	14.8	11.6	9.1	7.8	14.6	153.75	198	310.5	253.5	336	1251.75	14.8		0.369	0.582	0.386	0.277			7.1325	7.26	9.945	4.155	0	28.4925	0.582	1.5975	0.1275	-0.69	-2.7675	-2.7675	1.725		T=0		2.34223
CHOW4	1	43655	25.8	51.6	tail	5.2	12.2	11.7	8.6	8.2	7.9	130.5	179.25	304.5	252	241.5	1107.75	12.2		0.224	1.285	0.704	0.699	0.985	1.086	11.3175	14.9175	21.045	25.26	31.065	103.605	1.285	7.9575	3.6	3.5625	5.7075	6.465	27.2925				1.29712
CHOW5	1	43656	27	54	tail	4.1	12.3	10.6	7.7	6.7	7.8	123	171.75	274.5	216	217.5	1002.75	12.3		0.227	0.843	0.47	0.313	0.306	0.372	8.025	9.8475	11.745	9.285	10.17	49.0725	0.843	4.62	1.8225	0.645	0.5925	1.0875	8.7675			T=60 (4.3)	1.03643
CHOW6	1	43656	28	56	tail	5.5	11.6	10.9	8.9	8.8	8.3	128.25	168.75	297	265.5	256.5	1116	11.6		0.465	0.618	0.575	0.4	0.442	0.488	8.1225	8.9475	14.625	12.63	13.95	58.275	0.618	1.1475	0.825	-0.4875	-0.1725	0.1725	2.145			T=60 (17.3)	2.84803
CHOW7	1	43656	26	52	tail	5.4	12.2	11.8	8.2	8.8	7.7	132	180	300	255	247.5	1114.5	12.2		0.576	0.857	0.686	0.577	0.447	0.535	10.7475	11.5725	18.945	15.36	14.73	71.355	0.857	2.1075	0.825	0.0075	-0.9675	-0.3075	2.94				3.46374
CHOW8	1	43657	25	50	tail	5.5	11.6	11.2	8.2	7.8	7.7	128.25	171	291	240	232.5	1062.75	11.6		0.268	0.637	0.467	0.381	0.525	0.376	6.7875	8.28	12.72	13.59	13.515	54.8925	0.637	2.7675	1.4925	0.8475	1.9275	0.81	7.845			T=60 (10.8)	1.64145
CHOW9	1	43657	26	52	tail	5.6	13.9	12.7	11	9.7	9	146.25	199.5	355.5	310.5	280.5	1292.25	13.9		0.575	0.922	0.692	0.568	0.46	0.653	11.2275	12.105	18.9	15.42	16.695	74.3475	0.922	2.6025	0.8775	-0.0525	-0.8625	0.585	4.065				3.58579
CHOW10	1	43657	24	48	tail	4.9	11.7	11.4	8	7.7	8	124.5	173.25	291	235.5	235.5	1059.75	11.7		0.911	0.705	0.62	0.559	0.42	0.597	12.12	9.9375	17.685	14.685	15.255	69.6825	0.911	-1.545	-2.1825	-2.64	-3.6825	-2.355	0				4.971
CHOW11	1	43658	24	48	tail	5.3	10.8	12.2	7.7	7.3	6.8	120.75	172.5	298.5	225	211.5	1028.25	12.2		0.281	0.963	0.648	0.488	0.288	0.385	9.33	12.0825	17.04	11.64	10.095	60.1875	0.963	5.115	2.7525	1.5525	0.0525	0.78	10.2525				1.65848
CHOW12	1	43658	24	48	tail	4.4	9.2	8.7	7.6	7.3	6.8	102	134.25	244.5	223.5	211.5	915.75	9.2		0.279	0.367	0.21	0.179	0.214	0.22	4.845	4.3275	5.835	5.895	6.51	27.4125	0.367	0.66	-0.5175	-0.75	-0.4875	-0.4425	0.66				1.36706
n=			12			12	12	12	12	12	12						12	12		12	12	12	12	11	11						12	12						12				12
Average			25.1833			5.20833	11.9	11.15	8.7	8.15833	8.43333						1100.69	12.0167		0.4195	0.7335	0.546417	0.436167	0.451455	0.497						58.7769	0.75975						5.77375				2.45338
STDV			1.72776			0.499924	1.44348	1.0867	1.13298	1.08163	2.07379						113.595	1.40249		0.199255	0.252877	0.145927	0.147849	0.201429	0.230895						20.4555	0.248445						7.56415				1.16529
SEM			0.498761			0.144316	0.416697	0.313702	0.327062	0.31224	0.598652						32.7921	0.404863		0.05752	0.0729994	0.0421254	0.0426802	0.0607332	0.0696175						5.90501	0.0717198						2.18358				0.336389
p vs red			9.24499e-07			7.60223e-07	2.91246e-06	7.29187e-09	4.59583e-06	3.83279e-06	0.00288194						7.18e-08	2.7784e-07		6.6966e-05	0.000381908	4.95197e-08	1.99929e-06	9.50383e-07	6.57824e-07						9.46247e-08	0.000230633						0.214472				0.000397848
X + 2(SEM)						6.20818	14.787	13.3234	10.966	10.3216	12.5809						1327.88	14.8216		0.81801	1.23925	0.83827	0.731864	0.854313	0.95879						99.688	1.25664						20.902				3.12616
X - 2(SEM)						4.20848	9.01304	8.97661	6.43405	5.99507	4.28575						873.497	9.21169		0.0209896	0.227745	0.254563	0.140469	0.0485964	0.0352096						17.8658	0.262861						-9.35455				1.7806
Animal ID		Date	Weight	Dextrose given (uL)	METHOD	GLYCEMIA (mM)						AUC							Comment	INSULINEMIA (ug/L)						AUC							iAUC						Comment			HOMA - IR
						T = 0	T = 15	T = 30	T = 60	T = 90	T = 120	AUC (0-15)	AUC (15-30)	AUC (30-60)	AUC (60-90)	AUC (90-120)	AUC sum			T = 0	T = 15	T = 30	T = 60	T = 90	T = 120	AUC (0-15)	AUC (15-30)	AUC (30-60)	AUC (60-90)	AUC (90-120)	AUC sum		AUC (0-15)	AUC (15-30)	AUC (30-60)	AUC (60-90)	AUC (90-120)	AUC sum	Manque de plasma	Hémolyse	Duplicata (CV)
HFHS1	2	43655	28	56	tail	11.4	20.6	15.7	12.4	11.2	11.7	240	272.25	421.5	354	343.5	1631.25	20.6		2.319	3.205	1.445	1.74	0.823	0.853	41.43	34.875	47.775	38.445	25.14	187.665	3.205	6.645	-6.555	-4.3425	-11.22	-10.995	6.645				29.4398
HFHS2	2	43655	28.4	56.8	tail	6.7	16.3	14.3	11.1	11.1	8.9	172.5	229.5	381	333	300	1416	16.3		1.141	1.835	1.479	1.235	1.357	0.832	22.32	24.855	40.71	38.88	32.835	159.6	1.835	5.205	2.535	0.705	1.62	-2.3175	10.065			T=60 (18.8)	8.51314
HFHS3	2	43655	36	72	tail	7.4	16.7	16.5	12.2	11.2	10	180.75	249	430.5	351	318	1529.25	16.7		2.248	2.061	1.814	2.434	2.158	1.577	32.3175	29.0625	63.72	68.88	56.025	250.005	2.434	-1.4025	-3.255	1.395	-0.675	-5.0325	1.395				18.525
HFHS4	2	43656	35	70	tail	8.7	18	13.3	10.4	10.5	10.3	200.25	234.75	355.5	313.5	312	1416	18		1.337	3.198	1.38	1.433	1.264	1.226	34.0125	34.335	42.195	40.455	37.35	188.347	3.198	13.9575	0.3225	0.72	-0.5475	-0.8325	15				12.9533
HFHS5	2	43656	40	80	tail	9	15	16	16.4	15.4	13.3	180	232.5	486	477	430.5	1806	16.4		2.889	2.86	1.849	2.477	1.245	1.265	43.1175	35.3175	64.89	55.83	37.65	236.805	2.889	-0.2175	-7.8	-3.09	-12.33	-12.18	0			T=60 (4.5)	28.9547
HFHS6	2	43656	31	62	tail	6.1	15.4	14.9	9.9	10	10.2	161.25	227.25	372	298.5	303	1362	15.4		0.998	1.858	1.506	0.777	1.027	1.054	21.42	25.23	34.245	27.06	31.215	139.17	1.858	6.45	3.81	-1.6575	0.2175	0.42	10.8975				6.77937
HFHS7	2	43657	36	72	tail	9.1	16.7	16.4	13.9	12.3	11.2	193.5	248.25	454.5	393	352.5	1641.75	16.7		1.751	2.814	1.986	1.306	1.77	1.427	34.2375	36	49.38	46.14	47.955	213.712	2.814	7.9725	1.7625	-3.3375	0.1425	-2.43	9.8775				17.7442
HFHS8	2	43657	41	82	tail	8.7	13.3	15.8	11.1	10.4	9.6	165	218.25	403.5	322.5	300	1409.25	15.8		2.045	1.769	1.769	1.847	1.525	1.625	28.605	26.535	54.24	50.58	47.25	207.21	2.045	-2.07	-2.07	-1.485	-3.9	-3.15	0				19.8126
HFHS9	2	43657	33	66	tail	7.9	17.8	16.3	14.5	11.5	10.5	192.75	255.75	462	390	330	1630.5	17.8		2.328	1.993	1.678	1.675	1.26	1.195	32.4075	27.5325	50.295	44.025	36.825	191.085	2.328	-2.5125	-4.875	-4.8975	-8.01	-8.4975	0			T=60 (1.8)	20.4804
HFHS10	2	43658	34	68	tail	10.8	22.9	18.1	13.3	15	14.1	252.75	307.5	471	424.5	436.5	1892.25	22.9		5.17	7.548	3.252	3.111	1.829	1.465	95.385	81	95.445	74.1	49.41	395.34	7.548	17.835	-14.385	-15.4425	-25.0575	-27.7875	17.835				62.179
HFHS11	2	43658	30	60	tail	7.5	17.8	17.5	14.3	12.2	11.2	189.75	264.75	477	397.5	351	1680	17.8		1.005	2.356	1.44	1.364	1.048	1.133	25.2075	28.47	42.06	36.18	32.715	164.632	2.356	10.1325	3.2625	2.6925	0.3225	0.96	17.37				8.39376
HFHS12	2	43658	34	68	tail	7.7	15.7	14.2	11.6	10.5	10	175.5	224.25	387	331.5	307.5	1425.75	15.7		1.571	7.529	1.654	1.062	0.988	1.81	68.25	68.8725	40.74	30.75	41.97	250.583	7.529	44.685	0.6225	-3.8175	-4.3725	1.7925	47.1				13.4709
n=			12			12	12	12	12	12	12						12	12		12	12	12	12	12	12						12	12						12				12
Average			33.8667			8.41667	17.1833	15.75	12.5917	11.775	10.9167						1570	17.5083		2.06683	3.25217	1.771	1.70508	1.35783	1.2885						215.346	3.33658						11.3488				20.6038
STDV			1.1907			1.55261	2.56296	1.38728	1.92942	1.74467	1.51167						171.413	2.20885		1.14717	2.06828	0.50399	0.672279	0.395367	0.302893						66.6988	2.01641						13.0781				15.031
SEM			1.1907			0.448201	0.739864	0.400473	0.556975	0.503642	0.436382						49.4826	0.63764		0.33116	0.597062	0.145489	0.19407	0.114133	0.0874376						19.2543	0.582087						3.77533				4.33908
X + 2(SEM)						11.5219	22.3093	18.5246	16.4505	15.2643	13.94						1912.83	21.926		4.36118	7.38873	2.77898	3.04964	2.14857	1.89429						348.744	7.3694						37.505				29.282
X - 2(SEM)						5.31144	12.0574	12.9754	8.73283	8.28567	7.89332						1227.17	13.0906		-0.227509	-0.884401	0.763019	0.360525	0.567098	0.682714						81.9486	-0.696233						-14.8075				11.9257
Animal ID		Date	Weight	Dextrose given (uL)	METHOD	GLYCEMIA (mM)						AUC							Comment	INSULINEMIA (ug/L)						AUC							iAUC						Comment			HOMA - IR
						T = 0	T = 15	T = 30	T = 60	T = 90	T = 120	AUC (0-15)	AUC (15-30)	AUC (30-60)	AUC (60-90)	AUC (90-120)	AUC sum			T = 0	T = 15	T = 30	T = 60	T = 90	T = 120	AUC (0-15)	AUC (15-30)	AUC (30-60)	AUC (60-90)	AUC (90-120)	AUC sum		AUC (0-15)	AUC (15-30)	AUC (30-60)	AUC (60-90)	AUC (90-120)	AUC sum	Manque de plasma	Hémolyse	Duplicata (CV)
PAC1	3	43654	28	56	saphene	8.8	21.3	19.2	14.8	13.2	13.5	225.75	303.75	510	420	400.5	1860	21.3		0.532	1.55	1.262	1.153	0.909	0.641	15.615	21.09	36.225	30.93	23.25	127.11	1.55	7.635	5.475	4.6575	2.8275	0.8175	21.4125				5.21343
PAC2	3	43654	32.1	64.2	tail	9.2	19.9	15.8	12.2	9.3	9.7	218.25	267.75	420	322.5	285	1513.5	19.9		0.979	1.471	0.734	0.6	0.528	0.579	18.375	16.5375	20.01	16.92	16.605	88.4475	1.471	3.69	-1.8375	-2.8425	-3.3825	-3	3.69			T=60 (21.7)	10.03
PAC3	3	43654	33.3	66.6	saphene	10.4	11.3	12.5	14.2	13.8	14.4	162.75	178.5	400.5	420	423	1584.75	14.4		0.939	0.734	0.505	1.14	0.892	1.04	12.5475	9.2925	24.675	30.48	28.98	105.975	1.14	-1.5375	-3.255	1.5075	-0.3525	0.7575	2.265	T=30,90	T=0		10.875
PAC4	3	43655	31.6	63.2	tail	8.5	19.9	16.6	15.7	16.4	14.4	213	273.75	484.5	481.5	462	1914.75	19.9		2.425	3.062	0.592	1.741	0.835	1.458	41.1525	27.405	34.995	38.64	34.395	176.588	3.062	4.7775	-13.7475	-5.13	-11.925	-7.2525	4.7775				22.9541
PAC5	3	43655	33	66	tail	8.9	15.7	13.4	11.3	10.6	10.4	184.5	218.25	370.5	328.5	315	1416.75	15.7		1.472	3.446	2.258	1.575	1.201	1.003	36.885	42.78	57.495	41.64	33.06	211.86	3.446	14.805	5.895	0.7725	-2.0325	-3.5175	21.4725				14.5891
PAC6	3	43656	32	64	tail	9	15.7	16	13.2	11.9	10.4	185.25	237.75	438	376.5	334.5	1572	16		0.736	1.109	1.315	1.121	0.916	0.863	13.8375	18.18	36.54	30.555	26.685	125.798	1.315	2.7975	4.3425	2.8875	1.35	0.9525	12.33				7.37649
PAC7	3	43656	30	60	tail	7.8	18.3	15.8	12.1	11	10.2	195.75	255.75	418.5	346.5	318	1534.5	18.3		0.907	1.511	0.771	0.982	0.89	0.87	18.135	17.115	26.295	28.08	26.4	116.025	1.511	4.53	-1.02	0.5625	-0.1275	-0.2775	5.0925			T=60 (2.2)	7.87827
PAC8	3	43657	33	66	tail	8	12.3	12.4	8.9	8.2	6.7	152.25	185.25	319.5	256.5	223.5	1137	12.4		0.683	1.228	0.865	1.195	0.58	0.496	14.3325	15.6975	30.9	26.625	16.14	103.695	1.228	4.0875	1.365	3.84	-0.7725	-1.4025	9.2925			T=60 (38.5)	6.08471
PAC9	3	43658	32	64	tail	9.2	16.3	16	12.4	11.2	9	191.25	242.25	426	354	303	1516.5	16.3		0.919	1	0.889	0.794	0.835	0.828	14.3925	14.1675	25.245	24.435	24.945	103.185	1	0.6075	-0.225	-0.9375	-0.63	-0.6825	0.6075				9.41527
PAC10	3	43658	27	54	tail	7.5	13.2	12.6	11.2	10.2	8.7	155.25	193.5	357	321	283.5	1310.25	13.2		1.099	1.398	0.821	0.726	1.121	0.703	18.7275	16.6425	23.205	27.705	27.36	113.64	1.398	2.2425	-2.085	-2.7975	0.165	-2.97	2.4075				9.17885
PAC11	3	43677	27.1		tail	7	18.4	15.7	11.8	9	8.3	190.5	255.75	412.5	312	259.5	1430.25	18.4		0.449	0.928	0.604	0.546	0.346	0.295	10.3275	11.49	17.25	13.38	9.615	62.0625	0.928	3.5925	1.1625	0.7275	-0.7725	-1.155	5.4825				3.50004
PAC12	3	43677	27.9		tail	5.8	14.3	13.7	9.7	7.9	6.9	150.75	210	351	264	222	1197.75	14.3		0.646	1.971	0.938	0.726	0.615	0.545	19.6275	21.8175	24.96	20.115	17.4	103.92	1.971	9.9375	2.19	0.6	-0.2325	-0.7575	12.7275				4.17244
PAC13	3	43677	29.6		tail	7.7	14.7	12.3	10.4	9	8	168	202.5	340.5	291	255	1257	14.7		1.594	1.32	1.181	0.945	1.097	0.963	21.855	18.7575	31.89	30.63	30.9	134.032	1.594	-2.055	-3.0975	-4.8675	-3.7275	-4.7325	0				13.6681
PAC14	3	43677	27.9		tail	7.3	13.5	10.2	9.2	7.5	6.5	156	177.75	291	250.5	210	1085.25	13.5		0.917	1.091	0.71	0.637	0.552	0.484	15.06	13.5075	20.205	17.835	15.54	82.1475	1.091	1.305	-1.5525	-2.1	-2.7375	-3.2475	1.305				7.45455
PAC15	3	43677	27.1		tail	6.9	15.1	12.7	10.1	9.4	10.4	165	208.5	342	292.5	297	1305	15.1		0.998	1.334	0.941	0.806	0.764	0.744	17.49	17.0625	26.205	23.55	22.62	106.927	1.334	2.52	-0.4275	-1.44	-1.755	-1.905	2.52				7.66847
PAC16	3	43677	28.8		tail	6.4	16.4	12	10.6	9.5	8.5	171	213	339	301.5	270	1294.5	16.4		1.052	1.447	0.974	1.051	0.833	0.717	18.7425	18.1575	30.375	28.26	23.25	118.785	1.447	2.9625	-0.585	-0.0075	-1.6425	-2.5125	2.9625				7.49765
n=			16			16	16	16	16	16	16						16	16		16	16	16	16	16	16						16	16						16				16
Average			30.025			8.025	16.0188	14.1812	11.7375	10.5063	9.75						1433.11	16.2375		1.02169	1.5375	0.96	0.983625	0.807125	0.764312						117.512	1.59288						6.77156				9.22227
STDV			0.591925			1.20582	2.88957	2.32213	1.98255	2.38033	2.51873						234.703	2.63309		0.479973	0.733067	0.416636	0.33716	0.234123	0.277308						35.4402	0.699806						6.86452				4.75002
SEM			0.591925			0.301455	0.722393	0.580533	0.495637	0.595082	0.629682						58.6759	0.658273		0.119993	0.183267	0.104159	0.0842899	0.0585308	0.069327						8.86004	0.174952						1.71613				1.1875
p			0.00444811			0.458638	0.278651	0.0481743	0.264252	0.131698	0.167403						0.10015	0.188216		0.00284016	0.00479659	8.22736e-05	0.000946153	9.35289e-05	6.34328e-05						3.20673e-05	0.00337323						0.24046				0.00824644
X + 2(SEM)						10.4366	21.7979	18.8255	15.7026	15.2669	14.7875						1902.52	21.5037		1.98163	3.00363	1.79327	1.65794	1.27537	1.31893						188.393	2.99249						20.5006				11.5973
X - 2(SEM)						5.61336	10.2396	9.53699	7.7724	5.7456	4.71254						963.702	10.9713		0.0617409	0.0713651	0.126728	0.309306	0.338879	0.209697						46.632	0.193263						-6.95748				6.84726
			0	15	30	60	90	120	auc	sem										0	15	30	60	90	120	auc	sem
Chow			5.20833	11.9	11.15	8.7	8.15833	8.43333	1100.69	32.7921									Chow	0.4195	0.7335	0.546417	0.436167	0.451455	0.497	58.7769	5.90501
HFHS			8.41667	17.1833	15.75	12.5917	11.775	10.9167	1570	49.4826									HFHS	2.06683	3.25217	1.771	1.70508	1.35783	1.2885	215.346	19.2543
HFHS + PAC			8.025	16.0188	14.1812	11.7375	10.5063	9.75	1433.11	58.6759									HFHS + PAC	1.02169	1.5375	0.96	0.983625	0.807125	0.764312	117.512	8.86004

## Sheet: Sheet5
Animal ID	Date	Liver	Liver/BW ratio	WEIGHT (g)							Ceacum		Length (cm)							Total WAT	PRwat	Iwat	Ewat	Mwat	Total WAT/BW ratio	Heart	Lean BW	Muscle	Liver TG	LIPID PROFILE					LPS (ng/mL)	Unknown isoP-1 (RT 8.9)	Unknown isoP-2 (RT 9.1)	8,12-iso-iPF2a-VI		MDA	MDA (ng/mL)
				Intestin (vide/lavé)		Duodenum	Jejunum	Ileon	Colon prox.	Colon dist.	Full	Empty	Intestin (vide/lavé)	Duodenum	Jejunum	Ileon	Colon prox.	Colon dist.	Colon sum											TG	TC	PL (mg/mL)	CE	PL (mM) 4.9-8.1
CHOW1	43668	1.248	0.0402581	1.186	1.186	0.252	0.27	0.378	0.093	0.02	0.392	0.173	46.5	7.8	15.6	15.6	3.75	3.75	7.5	1.321	0.122	0.53	0.31	0.359	0.0426129	0.134	29.679			0.401786	1.65521	2.36	C1-1	7.6464	1.668	0	0	8.82821	52.1	1449.96	242.853
CHOW2	43668	1.096	0.0405926	1.278	1.278	0.177	0.382	0.374	0.112	0.08	0.302	0.153	43.7	4.2	15.75	15.75	4	4	8	1.036	0.162	0.338	0.287	0.249	0.0383704	0.134	25.964			0.430485	1.58197	2.01	C1-3	6.5124	1.325	15.1884	21.7622	21.1889	125.047	1226.72	205.463
CHOW3	43668	1.086	0.0417692	0.874	0.874	0.069	0.262	0.285	0.126	0.061	0.251	0.071	42.6	3.6	15.75	15.75	3.75	3.75	7.5	0.578	0.091	0.204	0.216	0.067	0.0222308	0.133	25.422			0.398916	1.39155		C1-4		1.264	0	0	12.969	76.5371	1445.2	242.057
CHOW4	43669	1.132	0.0377333	1.068	1.068	0.163	0.298	0.316	0.086	0.062	0.4	0.143	44	6	16	16	3	3	6	2.045	0.273	0.263	0.923	0.586	0.0681667	0.134	27.955			0.464923	1.46479		C1-7		0.95	9.40319	23.4267	22.7289	134.135	1377.35	230.692
CHOW5	43670	1.178	0.0372785	1.116	1.116	0.108	0.381	0.352	0.092	0.067	0.356	0.116	40.5	3	15.5	15.5	3.25	3.25	6.5	1.055	0.198	0.15	0.509	0.198	0.0333861	0.149	30.545			0.361607	1.49408		C1-8		1.026	13.262	27.8804	29.6436	174.943	1176.94	197.126
CHOW6	43670	1.2	0.0372671	1.158	1.158	0.143	0.379	0.315	0.111	0.077	0.388	0.133	44.5	4	16.65	16.65	3.6	3.6	7.2	1.71	0.352	0.249	0.767	0.342	0.0531056	0.137	30.49			0.502232	1.47944		C1-9		1.364	10.4835	28.785	22.6126	133.449	1243.85	208.333
CHOW7	43670	1.131	0.0377	1.06	1.06	0.106	0.372	0.304	0.092	0.055	0.37	0.131	38.1	3.5	14.25	14.25	3.05	3.05	6.1	1.396	0.276	0.24	0.604	0.276	0.0465333	0.126	28.604			0.335778	1.47944	1.85375	C1-10	6.00615	1.562	12.1697	16.371	11.6622	68.8251	1207.92	202.315
CHOW8	43671	1.095	0.0380208	1.153	1.153	0.102	0.392	0.342	0.114	0.065	0.417	0.138	46.5	4	17.75	17.75	3.5	3.5	7	0.992	0.198	0.145	0.427	0.222	0.0344444	0.135	27.808			0.27838	1.25972	2.22875	C1-12	7.22115	1.229	0	4.57921	6.92648	40.8768	876.627	146.826
CHOW9	43671	1.05	0.0362069	1.141	1.141	0.115	0.366	0.368	0.098	0.068	0.38	0.126	41.7	3.5	15.5	15.5	3.6	3.6	7.2	1.639	0.328	0.239	0.729	0.343	0.0565172	0.117	27.361			0.410395	1.21577	2.07875	C1-13	6.73515	1.654	0	0	15.2127	89.7784	1305.17	218.603
CHOW10	43671	1.064	0.0391176	1.08	1.08	0.11	0.372	0.322	0.084	0.059	0.344	0.133	41.7	3.7	16	16	3	3	6	1.283	0.219	0.19	0.6	0.274	0.0471691	0.114	25.917			0.410395	1.30366	2.14625	C1-14	6.95385	1.448	0	0	8.61437	50.838	643.132	107.718
CHOW11	43672	1.066	0.0380714	1.113	1.113	0.106	0.327	0.351	0.099	0.082	0.4	0.148	43.6	3.6	16.75	16.75	3.25	3.25	6.5	0.608	0.078	0.121	0.282	0.127	0.0217143	0.116	27.392						C1-15
CHOW12	43672	1.108	0.0387413	1.033	1.033	0.091	0.373	0.28	0.085	0.059	0.352	0.145	37.7	3.7	14.25	14.25	2.75	2.75	5.5	0.828	0.123	0.145	0.414	0.146	0.028951	0.122	27.772			0.352997	1.36225	2.35625	C1-17	7.63425		9.21632	34.0353	26.0052	153.471	2374.95	397.781
n=		12	12	12		12	12	12	12	12	12	12	12	12	12	12	12	12	12	12	12	12	12	12	12	12	12	0	0	11	11	7	0	7	10	11	11	11	11	11	11
Average		1.12117	0.0385631	1.105		0.1285	0.347833	0.33225	0.0993333	0.0629167	0.362667	0.134167	42.5917	4.21667	15.8125	15.8125	3.375	3.375	6.75	1.20758	0.201667	0.2345	0.505667	0.26575	0.0411002	0.12925	27.9091	#DIV/0!	#DIV/0!	0.395263	1.42617	2.14768	#DIV/0!	6.95848	1.349	6.33846	14.2581	16.9448	100	1302.53	218.161
SEM		0.017375	0.000464343	0.0282907		0.0141985	0.0133892	0.00968373	0.0038834	0.00463919	0.0135548	0.00710509	0.818763	0.388438	0.282516	0.282516	0.11001	0.11001	0.220021	0.128894	0.026278	0.0323404	0.0642877	0.0392243	0.00405808	0.00299779	0.490523	#DIV/0!	#DIV/0!	0.0186276	0.0405392	0.0699077	#DIV/0!	0.226501	0.0771659	1.89736	4.08926	2.35352	13.8894	129.611	21.7086
STDV		0.0601888	0.00160853	0.0980019		0.0491852	0.0463815	0.0335454	0.0134525	0.0160706	0.0469552	0.0246128	2.83628	1.34559	0.978664	0.978664	0.381087	0.381087	0.762174	0.446503	0.0910298	0.11203	0.222699	0.135877	0.0140576	0.0103846	1.69922	#DIV/0!	#DIV/0!	0.0617807	0.134453	0.0699077	#DIV/0!	0.226501	0.24402	6.29282	13.5625	7.80575	46.0659	429.872	71.9993
p vs HFHS/V		0.00145288	1.1351e-12	0.000243169		0.853419	0.701937	0.000348213	0.00605247	0.100408	1.66398e-10	2.28502e-07	0.0477093	0.744389	0.103946	0.103946	0.0148259	0.0148259	0.0148259	2.41594e-08	3.17756e-11	2.74337e-06	8.08457e-08	0.00142276	6.26011e-10	0.669947	5.30674e-05	#DIV/0!	#DIV/0!	0.876623	7.56686e-11	0.0020269	#DIV/0!	0.0020269	0.00754673	0.00115142	0.00319637	0.0167642	0.0167642	0.0142707	0.0193072
X + 2(SEM)		1.24154	0.0417801	1.301		0.22687	0.440596	0.399341	0.126238	0.0950579	0.456577	0.183392	48.2642	6.90784	17.7698	17.7698	4.13717	4.13717	8.27435	2.10059	0.383726	0.458561	0.951065	0.537504	0.0692154	0.150019	31.3075	#DIV/0!	#DIV/0!	0.518825	1.69508	2.28749	#DIV/0!	7.41148	1.83704	18.9241	41.3832	32.5563	192.132	2162.27	362.159
X - 2(SEM)		1.00079	0.035346	0.908996		0.0301296	0.25507	0.265159	0.0724283	0.0307754	0.268756	0.0849411	36.9191	1.52549	13.8552	13.8552	2.61283	2.61283	5.22565	0.314576	0.0196071	0.0104391	0.0602681	-0.00600407	0.012985	0.108481	24.5106	#DIV/0!	#DIV/0!	0.271702	1.15726	2.00786	#DIV/0!	6.50548	0.86096	-6.24717	-12.8669	1.33325	7.86821	442.785	74.1621
Animal ID	Date	Liver	Liver/BW ratio	WEIGHT (g)							Ceacum		Length (cm)							Total WAT	PRwat	Iwat	Ewat	Mwat	Total WAT/BW ratio	Heart		Muscle	Liver TG	LIPID PROFILE					LPS (ng/mL)	Unknown isoP-1 (RT 8.9)	Unknown isoP-2 (RT 9.1)	8,12-iso-iPF2a-VI		MDA	MDA
				Intestin (vide/lavé)		Duodenum	Jejunum	Ileon	Colon prox.	Colon dist.	Full	Empty	Intestin (vide/lavé)	Duodenum	Jejunum	Ileon	Colon prox.	Colon dist.	Colon dist.											TG	TC	PL (mg/mL)	CE	PL (mM) 4.9-8.1
HFHS1	43669	0.921	0.0297097	1.165	1.165	0.207	0.284	0.376	0.152	0.076	0.148	0.07	40.8	4.3	15.25	15.25	3	3	6	2.608	0.713	0.739	0.804	0.352	0.084129	0.153	28.392			0.55676	1.96282	2.46375		7.98255	2.34	46.5068	95.0508	25.6533	151.394	1645.02	275.524
HFHS2	43669	0.977	0.0315161	0.822	0.822	0.095	0.277	0.262	0.065	0.051	0.147	0.072	39.7	4.2	14.75	14.75	3	3	6			1.27	1.412	0.285		0.112	31			0.55676	2.32901	3.61875		11.7248	1.903	55.6159	134.256	96.7122	570.75	6966.01	1166.74
HFHS3	43669	1.003	0.0271081	0.869	0.869	0.1	0.325	0.261	0.052	0.041	0.225	0.09	29.8	3.4	10.6	10.6	2.6	2.6	5.2	5.355	1.206	1.622	1.997	0.53	0.14473	0.127	31.645			0.258291	2.13859				1.426	23.7782	29.0438	30.3624	179.184	1779.39	298.031
HFHS4	43670	1.056	0.0277895	0.938	0.938	0.146	0.374	0.243	0.059	0.043	0.176	0.073	43.5	4	16.25	16.25	3.5	3.5	7	4.678	1.134	0.718	2.28	0.546	0.123105	0.12	33.322			0.370217	2.15324				1.637	22.8591	69.4805	45.2762	267.199	3876.02	649.195
HFHS5	43670	1.135	0.0263953	0.962	0.962	0.103	0.37	0.315	0.074	0.041	0.122	0.059	43	3.5	16.75	16.75	3	3	6	7.493	1.621	1.832	2.988	1.052	0.174256	0.128	35.507			0.332908	2.18254				2.492	31.5335	66.3652	54.2872	320.377	5362.72	898.204
HFHS6	43670	0.912	0.0273874	0.906	0.906	0.124	0.365	0.246	0.064	0.053	0.13	0.054	42.9	3.7	16.5	16.5	3.1	3.1	6.2	3.777	1.182	0.711	1.492	0.392	0.113423	0.108	29.523			0.396046	2.12394				1.284	19.3639	28.6206	7.86336	46.4058	977.596	163.738
HFHS7	43671	1.103	0.028799	0.966	0.966	0.16	0.379	0.241	0.067	0.04	0.234	0.079	36.8	3.9	14	14	2.45	2.45	4.9	4.914	1.229	0.836	2.354	0.495	0.128303	0.134	33.386			0.384566	2.4462	2.59625		8.41185	2.092	8.47405	16.0179	18.8871	111.463	1590.23	266.347
HFHS8	43671	1.164	0.027007	0.991	0.991	0.113	0.396	0.271	0.074	0.067	0.166	0.07	43.3	4	16.9	16.9	2.75	2.75	5.5	7.033	1.428	1.584	3.12	0.901	0.163179	0.144	36.067			0.441964	2.37296	2.90875		9.42435	2.158	6.87996	13.9161	15.1019	89.1246	1401.46	234.731
HFHS9	43671	0.95	0.0265363	0.911	0.911	0.141	0.299	0.266	0.07	0.051	0.201	0.084	39.3	4	14.75	14.75	2.9	2.9	5.8	4.277	1.11	0.897	1.787	0.483	0.119469	0.124	31.523			0.27551	1.90423				1.327	9.95011	18.0871	18.9924	112.084	1433.16	240.04
HFHS10	43672	1.007	0.0266402	0.876	0.876	0.155	0.313	0.2	0.06	0.067	0.163	0.081	39.8	6.5	13.75	13.75	2.9	2.9	5.8	5.225	1.092	1.216	2.533	0.384	0.138228	0.122	32.575			0.441964	2.4169	3.00625		9.74025	1.867	31.1432	58.2355	35.2177	207.838	8967.27
HFHS11	43672	0.877	0.0262575	0.894	0.894	0.118	0.302	0.251	0.072	0.051	0.202	0.1	38.5	3.5	14.25	14.25	3.25	3.25	6.5	3.703	0.838	0.432	1.953	0.48	0.110868	0.117	29.697			0.375957	2.22648				1.407	11.3246	36.0003	37.5551	221.633	6195.88	1037.75
HFHS12	43672	0.827	0.0224728	0.977	0.977	0.118	0.403	0.249	0.078	0.056	0.149	0.073	39.32	3.8	14.26	14.26	3.5	3.5	7	4.905	1.141	0.798	2.369	0.597	0.133288	0.137	31.895			0.28699	2.1093				1.551	34.3678	80.0773	56.2897	332.195	1917.91	321.231
n=		12	12	12		12	12	12	12	12	12	12	12	12	12	12	12	12	12	11	11	12	12	12	11	12	12	0	0	12	12	5	0	5	12	12	12	12	12	12	11
Average		0.994333	0.0273016	0.93975		0.131667	0.340583	0.265083	0.0739167	0.0530833	0.171917	0.0754167	39.7267	4.06667	14.8342	14.8342	2.99583	2.99583	5.99167	4.90618	1.154	1.05458	2.09075	0.541417	0.130271	0.127167	32.0443	#DIV/0!	#DIV/0!	0.389828	2.19718	2.91875	#DIV/0!	9.45675	1.79033	25.1498	53.7626	36.8499	217.471	3509.39	504.684
SEM		0.0302278	0.000630202	0.0250654		0.00923788	0.013052	0.0126074	0.0074136	0.00336978	0.0104884	0.0036358	1.09374	0.235595	0.502834	0.502834	0.0920018	0.0920018	0.184004	0.426086	0.0740371	0.12721	0.191436	0.0646265	0.00754401	0.00377759	0.666497	#DIV/0!	#DIV/0!	0.0283376	0.049147	0.201095	#DIV/0!	0.651549	0.119048	4.45567	10.7118	6.99666	41.291	780.307	110.497
STDV		0.104712	0.00218308	0.0868291		0.0320009	0.0452136	0.0436733	0.0256815	0.0116733	0.036333	0.0125948	3.78881	0.816125	1.74187	1.74187	0.318704	0.318704	0.637407	1.41317	0.245553	0.440668	0.663153	0.223873	0.0250206	0.013086	2.30881	#DIV/0!	#DIV/0!	0.0981643	0.17025	0.449663	#DIV/0!	1.45691	0.412393	15.4349	37.1068	24.2371	143.036	2703.06	366.476
X + 2(SEM)		1.20376	0.0316677	1.11341		0.195669	0.43101	0.35243	0.12528	0.0764299	0.244583	0.100606	47.3043	5.69892	18.3179	18.3179	3.63324	3.63324	7.26648	7.73252	1.64511	1.93592	3.41706	0.989162	0.180312	0.153339	36.662	#DIV/0!	#DIV/0!	0.586156	2.53768	3.81808	#DIV/0!	12.3706	2.61512	56.0195	127.976	85.3241	503.543	8915.51	1237.64
X - 2(SEM)		0.784909	0.0229354	0.766092		0.0676648	0.250156	0.177737	0.0225537	0.0297368	0.0992508	0.0502271	32.149	2.43442	11.3504	11.3504	2.35843	2.35843	4.71685	2.07985	0.662893	0.173248	0.764444	0.0936712	0.0802294	0.100995	27.4267	#DIV/0!	#DIV/0!	0.193499	1.85668	2.01942	#DIV/0!	6.54293	0.965547	-5.71999	-20.451	-11.6244	-68.6016	-1896.74	-228.269
Animal ID	Date	Liver	Liver/BW ratio	WEIGHT (g)							Ceacum		Length (cm)							Total WAT	PRwat	Iwat	Ewat	Mwat	Total WAT/BW ratio	Heart		Muscle	Liver TG	LIPID PROFILE					LPS (ng/mL)	Unknown isoP-1 (RT 8.9)	Unknown isoP-2 (RT 9.1)	8,12-iso-iPF2a-VI		MDA	MDA
				Intestin (vide/lavé)		Duodenum	Jejunum	Ileon	Colon prox.	Colon dist.	Full	Empty	Intestin (vide/lavé)	Duodenum	Jejunum	Ileon	Colon prox.	Colon dist.	Colon dist.											TG	TC	PL (mg/mL)	CE	PL (mM) 4.9-8.1
PAC1	43668	0.752	0.0250667	1.213	1.213	0.271	0.383	0.295	0.111	0.05	0.202	0.103	40.1	3.9	15	15	3.1	3.1	6.2	2.185	0.54	0.657	0.74	0.248	0.0728333	0.166	27.815			0.485013	1.25972	2.46625	PP1-2	7.99065	1.614	0	20.5711	7.09632	41.8792	1416.36	237.227
PAC2	43668	0.857	0.0252059	0.976	0.976	0.127	0.3	0.27	0.072	0.058	0.293	0.149	39.2	3.2	15.5	15.5	2.5	2.5	5	3.071	0.695	1.039	1.088	0.249	0.0903235	0.146	30.929			0.27264	1.50873		PP1-4		1.624	18.4997	22.3817	7.62224	44.9829	1115.22	186.788
PAC3	43668	0.958	0.0281765	0.864	0.864	0.129	0.29	0.234	0.088	0.031	0.266	0.092	34.2	3	12.5	12.5	3.1	3.1	6.2	3.069	0.89	0.955	1.006	0.218	0.0902647	0.148	30.931			0.29273	1.58197		PP1-8		1.105	34.1633	70.4453	19.5198	115.197	11664.6
PAC4	43669	0.673	0.0203939	0.772	0.772	0.081	0.271	0.241	0.064	0.05	0.217	0.065	38	3	14.5	14.5	3	3	6	2.943	0.73	0.453	1.518	0.242	0.0891818	0.1	30.057			0.252551	1.33296	2.13375	PP1-13	6.91335	1.108	10.7771	18.5911	11.1549	65.8313	867.079	145.227
PAC5	43669	0.841	0.0254848	0.883	0.883	0.128	0.342	0.237	0.072	0.053	0.16	0.051	41	4	15.25	15.25	3.25	3.25	6.5	4.396	1.061	0.711	2.205	0.419	0.133212	0.116	28.604			0.241071	2.13859	2.5625	PP1-14	8.3025	1.557	0	17.6893	10.8703	64.1512	1402.41	234.891
PAC6	43670	0.924	0.0264	0.896	0.896	0.137	0.313	0.262	0.071	0.06	0.177	0.053	38.7	3.2	14.75	14.75	3	3	6	4.233	0.796	1.083	1.88	0.474	0.120943	0.143	30.767			0.364477	1.80169		PP1-15		1.761	13.4881	38.0816	39.3468	232.206	1818.4	304.565
PAC7	43670	0.828	0.0252439	0.765	0.765	0.068	0.301	0.223	0.061	0.053	0.17	0.059	39	3.5	14.75	14.75	3	3	6	3.614	0.864	0.618	1.739	0.393	0.110183	0.126	29.186			0.258291	1.65521	2.6875	PP1-17	8.7075	1.299	14.5814	40.814	14.3441	84.6521	1880.53	314.97
PAC8	43671	1.075	0.0293716	0.865	0.865	0.071	0.325	0.24	0.105	0.051	0.186	0.073	43.9	3.7	16.5	16.5	3.6	3.6	7.2	3.808	0.89	0.675	1.761	0.482	0.104044	0.157	32.792			0.361607	1.94817		PP1-20		1.643	5.80931	13.4672	16.2284	95.7722	1377.15	230.659
PAC9	43672	0.883	0.0252286	0.795	0.795	0.12	0.315	0.154	0.06	0.059	0.206	0.087	34	3.5	12.25	12.25	3	3	6	3.68	0.84	0.687	1.848	0.305	0.105143	0.116	31.32			0.209503	2.49014		PP1-25		1.964	8.99012	15.8225	16.5774	97.8321	1413.89	236.813
PAC10	43672	0.853	0.0268239	0.798	0.798	0.09	0.26	0.25	0.056	0.048	0.28	0.094	38	3.5	14.75	14.75	2.5	2.5	5	3.298	0.778	0.485	1.694	0.341	0.103711	0.119	28.502			0.307079	2.37296		PP1-27		1.181	5.86189	0	7.61738	44.9542	985.148	165.003
PAC11	43691	0.914	0.029772	0.775	0.775	0.106	0.288	0.196	0.061	0.06	0.168	0.064	37.7	3.8	13.6	13.6	3.35	3.35	6.7	3.302	0.76	0.953	0.988	0.601	0.107557	0.103	27.398			0.444556	1.93452		PP1-31		1.278	0	0		0	1523.94	255.245
PAC12	43691	0.912	0.0299016	0.866	0.866	0.147	0.291	0.23	0.07	0.057	0.17	0.071	37.8	4.2	13.7	13.7	3.1	3.1	6.2	3.076	0.649	0.545	1.482	0.4	0.100852	0.107	27.424			0.329637	1.06786		PP1-32		1.282	4.13374	0	8.21293	48.4688	848.952	142.191
PAC13	43691	0.918	0.0299023	0.726	0.726	0.097	0.263	0.19	0.081	0.055	0.086	0.04	41.3	3.3	15.25	15.25	3.75	3.75	7.5	2.96	0.666	0.595	1.288	0.411	0.0964169	0.117	27.74			0.375	1.34643		PP1-34		1.75	0	6.50983	4.67045	27.5628	549.731	92.0746
PAC14	43691	0.956	0.0292355	0.842	0.842	0.107	0.32	0.226	0.055	0.046	0.213	0.088	38.5	3.5	14.5	14.5	3	3	6	3.523	0.867	0.903	1.421	0.332	0.107737	0.118	29.177			0.46875	2.02738		PP1-35		1.423	0	0	2.79088	16.4705	1523.94	255.245
PAC15	43691	0.947	0.0289602	0.899	0.899	0.092	0.328	0.241	0.084	0.065	0.257	0.089	39.6	3.3	15.25	15.25	2.9	2.9	5.8	3.395	0.74	0.595	1.642	0.418	0.103823	0.108	29.305			0.368952	0.959524		PP1-37		1.766	0	0	9.33908	55.1149	716.738	120.047
PAC16	43691	1.022							0.081	0.059	0.233	0.08					3.25	3.25	6.5	3.227	0.718	0.517	1.576	0.416	0.10116	0.114	28.673			0.405242	1.93452		PP1-38		1.442	0	0	6.23028	36.7682	1372.4	229.863
n=		16	15	15		15	15	15	16	16	16	16	15	15	15	15	16	16	16	16	16	16	16	16	16	16	16	0	0	16	16	4	0	4	16	16	16	15	16	16	15
Average		0.894563	0.0270112	0.862333		0.118067	0.306	0.2326	0.0745	0.0534375	0.20525	0.078625	38.7333	3.50667	14.5367	14.5367	3.0875	3.0875	6.175	3.36125	0.78025	0.716938	1.49225	0.371812	0.102337	0.12525	29.4138	#DIV/0!	#DIV/0!	0.339819	1.71002	2.4625	#DIV/0!	7.9785	1.48731	7.26904	16.5233	12.1081	66.9902	1904.78	210.054
SEM		0.0242753	0.000689646	0.0302174		0.0125662	0.00829572	0.00876997	0.00411906	0.00197478	0.0132201	0.00646005	0.644956	0.0923073	0.289641	0.289641	0.0813301	0.0813301	0.16266	0.132588	0.0306166	0.0509718	0.0969481	0.0259906	0.00341841	0.00506335	0.394888	#DIV/0!	#DIV/0!	0.0209191	0.112009	0.118573	#DIV/0!	0.384178	0.0653235	2.36349	4.90193	2.29512	13.434	657.503	16.9469
STDV		0.0971013	0.00267099	0.117032		0.0486687	0.0321292	0.0339659	0.0164762	0.0078991	0.0528804	0.0258402	2.4979	0.357505	1.12178	1.12178	0.32532	0.32532	0.650641	0.530351	0.122467	0.203887	0.387792	0.103962	0.0136736	0.0202534	1.57955	#DIV/0!	#DIV/0!	0.0836762	0.448038	0.237147	#DIV/0!	0.768355	0.261294	9.45396	19.6077	8.88897	53.7361	2630.01	65.6351
p vs HFHS/V		0.015085	0.763795	0.0680787		0.412731	0.0286086	0.0391927	0.942219	0.924386	0.0723498	0.696049	0.420607	0.0244626	0.595439	0.595439	0.463416	0.463416	0.463416	0.000482925	1.98699e-05	0.0116457	0.00587767	0.0125718	0.000949784	0.777543	0.00137037	#DIV/0!	#DIV/0!	0.158025	0.00143889	0.111558	#DIV/0!	0.111558	0.0250422	0.000799468	0.00198307	0.00114525	0.00064114	0.126438	0.00525929
X + 2(SEM)		1.08877	0.0323531	1.0964		0.215404	0.370258	0.300532	0.107452	0.0692357	0.311011	0.130305	43.7291	4.22168	16.7802	16.7802	3.73814	3.73814	7.47628	4.42195	1.02518	1.12471	2.26783	0.579737	0.129684	0.165757	32.5729	#DIV/0!	#DIV/0!	0.507171	2.6061	2.93679	#DIV/0!	9.51521	2.0099	26.177	55.7388	29.886	174.462	7164.81	341.324
X - 2(SEM)		0.70036	0.0216692	0.62827		0.0207294	0.241742	0.164668	0.0415475	0.0376393	0.0994893	0.0269446	33.7375	2.79166	12.2931	12.2931	2.43686	2.43686	4.87372	2.30055	0.535317	0.309163	0.716665	0.163888	0.0749893	0.0847432	26.2546	#DIV/0!	#DIV/0!	0.172466	0.813948	1.98821	#DIV/0!	6.44179	0.964724	-11.6389	-22.6921	-5.66987	-40.4819	-3355.24	78.7835
Animal ID	Date	Liver	Liver/BW ratio	WEIGHT (g)							Ceacum		Length (cm)							Total WAT	PRwat	Iwat	Ewat	Mwat	Total WAT/BW ratio	Heart		Muscle	Liver TG	LIPID PROFILE					LPS (ng/mL)	Unknown isoP-1 (RT 8.9)	Unknown isoP-2 (RT 9.1)	8,12-iso-iPF2a-VI		MDA	MDA
				Intestin (vide/lavé)		Duodenum	Jejunum	Ileon	Colon prox.	Colon dist.	Full	Empty	Intestin (vide/lavé)	Duodenum	Jejunum	Ileon	Colon prox.	Colon dist.	Colon dist.											TG	TC	PL (mg/mL)	CE	PL (mM) 4.9-8.1
		Liver	Liver/BW ratio	WEIGHT (g)							Ceacum		Length (cm)							Total WAT	Perirenal	Inguinal	Epididymal	Mesenteric	Total WAT/BW ratio	Heart		Muscle	Liver TG	LIPID PROFILE					LPS	Unknown isoP-1 (RT 8.9)	Unknown isoP-2 (RT 9.1)	8,12-iso-iPF2a-VI		MDA	MDA
				Intestin (vide/lavé)		Duodenum	Jejunum	Ileon	Colon prox.	Colon dist.	Full	Empty	Intestin (vide/lavé)	Duodenum	Jejunum	Ileon	Colon prox.	Colon dist.	Colon dist.											TG	TC	PL (mg/mL)	CE	PL (mM) 4.9-8.1
Chow	1	1.12117	0.0385631	1.105	1.105	0.1285	0.347833	0.33225	0.0993333	0.0629167	0.362667	0.134167	42.5917	4.21667	15.8125	15.8125	3.375	3.375	6.75	1.20758	0.201667	0.2345	0.505667	0.26575	0.0411002	0.12925	27.9091	#DIV/0!	#DIV/0!	0.395263	1.42617	2.14768	#DIV/0!	6.95848	1.349	6.33846	14.2581	16.9448	100	1302.53	218.161
HFHS	2	0.994333	0.0273016	0.93975	0.93975	0.131667	0.340583	0.265083	0.0739167	0.0530833	0.171917	0.0754167	39.7267	4.06667	14.8342	14.8342	2.99583	2.99583	5.99167	4.90618	1.154	1.05458	2.09075	0.541417	0.130271	0.127167	32.0443	#DIV/0!	#DIV/0!	0.389828	2.19718	2.91875	#DIV/0!	9.45675	1.79033	25.1498	53.7626	36.8499	217.471	3509.39	504.684
HFHS + PAC	3	0.894563	0.0270112	0.862333	0.862333	0.118067	0.306	0.2326	0.0745	0.0534375	0.20525	0.078625	38.7333	3.50667	14.5367	14.5367	3.0875	3.0875	6.175	3.36125	0.78025	0.716938	1.49225	0.371812	0.102337	0.12525	29.4138	#DIV/0!	#DIV/0!	0.339819	1.71002	2.4625	#DIV/0!	7.9785	1.48731	7.26904	16.5233	12.1081	66.9902	1904.78	210.054

## Sheet: Sheet6
Sample ID	CM - CTRL total composition %						VLDL - CTRL total composition %						LDL - CTRL total composition %						HDL - CTRL total composition %										Sample ID		CM - CTRL mM						VLDL - CTRL mM							TRL - CTRL mM
	TG	CT	CL	CE	PL	PROT	TG	CT	CL	CE	PL	PROT	TG	CT	CL	CE	PL	PROT	TG	CT	CL	CE	PL	PROT							TG	CT	CL	CE	PL	PROT	TG	CT	CL	CE	PL	PROT		TG	CT	CL	CE	PL	PROT
CHOW1	8.33287	14.7466	2.50933	#REF!	2.55448	74.3661	37.8608	4.57024	1.68377	#REF!	43.1366	14.4323	32.3868	44.5577	22.1963	#REF!	13.5906	9.46487	4.20075	30.331	6.95929	#REF!	6.59438	58.8739					CA2	1	0.13688	0.555714	0.0945622	#REF!	0.119959		0.0320148	0.00886575	0.00326633	#REF!	0.104278			0.168894	0.56458	0.0978286	#REF!	0.224238
CHOW2	11.1668	14.2695	2.13096	#REF!	2.79195	71.7718	54.5143	9.39564	5.11378	#REF!	22.7551	13.335	20.3725	31.6125	18.6678	#REF!	33.1915	14.8234	6.45412	62.0324	14.8138	#REF!	9.45404	22.0594					CB1	1	0.17715	0.519324	0.0775539	#REF!	0.126622		0.0532894	0.0210704	0.011468	#REF!	0.063591			0.23044	0.540394	0.0890219	#REF!	0.190213
CHOW3	18.385	9.75114	4.64068	#REF!	4.06298	67.8009	56.9719	8.01108	3.98035	#REF!	22.6729	12.3441	24.0271	25.8057	18.5391	#REF!	31.5445	18.6227	3.11251	48.7446	9.62462	#REF!	9.86534	38.2775					CB2	1	0.0541585	0.0658984	0.0313618	#REF!	0.0342165		0.0674643	0.0217631	0.0108131	#REF!	0.0767551			0.121623	0.0876615	0.0421749	#REF!	0.110972
CHOW4	12.9583	12.1654	4.52344	#REF!	3.24623	71.63	62.6025	7.95268	5.17226	#REF!	22.9687	6.47612	22.2055	56.6832	21.8757	#REF!	14.9021	6.20921	4.42178	55.0871	7.00809	#REF!	12.1176	28.3735					CC1	1	0.0327127	0.0704547	0.0261971	#REF!	0.023428		0.0716712	0.0208873	0.0135847	#REF!	0.0751754			0.104384	0.091342	0.0397817	#REF!	0.0986034
CHOW5	10.9141	14.4821	3.70807	#REF!	3.02248	71.5813	56.509	8.27905	4.80506	#REF!	22.8453	12.3667	22.0166	55.2071	19.6913	#REF!	17.6772	5.09918	11.1079	43.6438	8.13853	#REF!	19.7718	25.4765					CC2	1	0.0418	0.1271	0.0326	#REF!	0.0331		0.0672569	0.0226056	0.01312	#REF!	0.0777325			0.109057	0.149706	0.04572	#REF!	0.110833
n=	5	5	5	0	5	5	5	5	5	0	5	5	5	5	5	0	5	5	5	5	5	0	5	5					n=		5	5	5	0	5	0	5	5	5	0	5	0		5	5	5	0	5	0
Average	12.3514	13.083	3.5025	#REF!	3.13562	71.43	53.6917	7.64174	4.15104	#REF!	26.8757	11.7908	24.2017	42.7732	20.1941	#REF!	22.1812	10.8439	5.85941	47.9678	9.30887	#REF!	11.5606	34.6122					Average		0.0885402	0.267698	0.052455	#REF!	0.067465	#DIV/0!	0.0583393	0.0190384	0.0104504	#REF!	0.0795065	#DIV/0!		0.14688	0.286737	0.0629054	#REF!	0.146972	#DIV/0!
SEM	1.67914	0.950688	0.512228	#REF!	0.258927	1.0481	4.17968	0.810851	0.652459	#REF!	4.06553	1.38285	2.12661	6.17952	0.779687	#REF!	4.21883	2.57614	1.41886	5.37985	1.45924	#REF!	2.23281	6.64085					SEM		0.0288721	0.11083	0.0140207	#REF!	0.0228919	#DIV/0!	0.00727671	0.00256104	0.00186719	#REF!	0.00669488	#DIV/0!		0.0238131	0.109116	0.0125728	#REF!	0.0252798	#DIV/0!
p vs HFHS/V	0.393746	0.000382634	0.814279	#REF!	0.829116	0.0101682	0.164844	0.0520621	0.465741	#REF!	0.0270954	0.0816643	0.000613152	0.00430751	0.00163462	#REF!	0.0851501	0.120517	0.176301	0.769072	0.0734686	#REF!	0.607489	0.911974					p vs HFHS/V		0.16051	0.0366025	0.0120355	#REF!	0.116701	#DIV/0!	0.000959535	0.000707757	0.00796205	#REF!	0.336544	#DIV/0!		0.00732311	0.027373	0.00368047	#REF!	0.210272	#DIV/0!
Sample ID	CM - HFHS total composition %						VLDL - HFHS total composition %						LDL - HFHS total composition %						HDL - HFHS total composition %										Sample ID		CM - HFHS mM						VLDL - HFHS mM							TRL - HFHS mM
	TG	CT	CL	CE	PL	PROT	TG	CT	CL	CE	PL	PROT	TG	CT	CL	CE	PL	PROT	TG	CT	CL	CE	PL	PROT							TG	CT	CL	CE	PL	PROT	TG	CT	CL	CE	PL	PROT		TG	CT	CL	CE	PL	PROT
HFHS1	10.8581	20.3273	3.65813	#REF!	3.11009	65.7045	61.998	10.4043	5.13866	#REF!	9.88974	17.708	10.7257	74.2511	24.7851	#REF!	10.4707	4.55249	5.39468	53.8455	5.82039	#REF!	15.9043	24.8555					HB1	2	0.130447	0.560242	0.100822	#REF!	0.106817		0.128	0.0493	0.0243	#REF!	0.0584			0.258447	0.609542	0.125122	#REF!	0.165217
HFHS2	12.1738	21.1767	4.13064	#REF!	3.29182	63.3577	58.7219	9.55511	4.403	#REF!	15.6704	16.0526	9.9972	71.7243	25.0201	#REF!	12.7763	5.50219	2.9728	37.4702	3.95396	#REF!	9.53882	50.0182					HB2	2	0.1195	0.4767	0.093	#REF!	0.0923		0.110304	0.0411757	0.0189738	#REF!	0.0841504			0.229804	0.517876	0.111974	#REF!	0.17645
HFHS3	9.52487	19.6675	3.16379	#REF!	3.14072	67.6669	62.3651	9.65447	5.11367	#REF!	14.4123	13.5681	8.90029	72.3179	25.1757	#REF!	11.7386	7.04317	1.38295	55.8632	6.77915	#REF!	14.0705	28.6833					HC1	2	0.177701	0.841771	0.135411	#REF!	0.167512		0.104568	0.0371365	0.0196701	#REF!	0.0690843			0.282268	0.878907	0.155081	#REF!	0.236596
HFHS4	9.65281	19.6931	3.64884	#REF!	2.71978	67.9343	61.4257	9.6956	4.31012	#REF!	14.6561	14.2225	9.96247	69.8109	28.1594	#REF!	14.8484	5.37817	3.07023	53.4296	6.06449	#REF!	12.7348	30.7654					HC2	2	0.143526	0.671748	0.124465	#REF!	0.11561		0.102138	0.0369851	0.0164415	#REF!	0.0696697			0.245664	0.708733	0.140906	#REF!	0.18528
n=	4	4	4	0	8	8	4	4	4	0	4	4	4	4	4	0	4	4	4	4	4	0	4	4					n=		4	4	4	0	4	0	4	4	4	0	4	0		4	4	4	0	4	0
Average	10.5524	20.2162	3.65035	#REF!	2.68576	42.769	61.1277	9.82736	4.74136	#REF!	13.6572	15.3878	9.89641	72.0261	25.785	#REF!	12.4585	5.619	3.20516	50.1521	5.6545	#REF!	13.0621	33.5806					Average		0.142793	0.637615	0.113424	#REF!	0.12056	#DIV/0!	0.111252	0.0411493	0.0198463	#REF!	0.0703261	#DIV/0!		0.254046	0.678764	0.133271	#REF!	0.190886	#DIV/0!
SEM	0.618296	0.354692	0.197374	#REF!	0.528648	11.9672	0.824882	0.194551	0.223032	#REF!	1.285	0.935162	0.37577	0.914414	0.795508	#REF!	0.925661	0.519402	0.825966	4.26058	0.602237	#REF!	1.34213	5.6142					SEM		0.0126295	0.0789118	0.00992166	#REF!	0.016372	#DIV/0!	0.00583908	0.00288498	0.00163861	#REF!	0.00528612	#DIV/0!		0.0110824	0.0772616	0.00937172	#REF!	0.0157802	#DIV/0!
Sample ID	CM - PP total composition %						VLDL - PP total composition %						LDL - PP total composition %						HDL - PP total composition %										Sample ID		CM - PP mM						VLDL - PP mM							TRL - PP mM
	TG	CT	CL	CE	PL	PROT	TG	CT	CL	CE	PL	PROT	TG	CT	CL	CE	PL	PROT	TG	CT	CL	CE	PL	PROT							TG	CT	CL	CE	PL	PROT	TG	CT	CL	CE	PL	PROT		TG	CT	CL	CE	PL	PROT
PAC1	8.95453	15.4824	3.31067	#REF!	7.52231	68.0408	61.4216	10.3888	4.81166	#REF!	18.955	9.23451	27.5226	45.5508	16.2471	#REF!	13.884	13.0426	0.868367	59.5038	10.2254	#REF!	8.75258	30.8753					PA	4	0.0370296	0.146879	0.0314078	#REF!	0.0889293		0.0666295	0.025854	0.0119745	#REF!	0.0587838			0.103659	0.172733	0.0433823	#REF!	0.147713
PAC2	6.51787	17.9442	4.34821	#REF!	6.58012	68.9579	55.2271	9.64876	4.03554	#REF!	16.1089	19.0152	7.44707	76.4254	25.9615	#REF!	9.67655	6.45103	1.67361	69.754	23.6559	#REF!	8.87715	19.6952					PB2	4	0.0248034	0.156655	0.0379605	#REF!	0.0715857		0.0957722	0.0383861	0.0160548	#REF!	0.0798622			0.120576	0.195041	0.0540152	#REF!	0.151448
PAC3	38.8158	15.7297	4.25837	#REF!	11.1244	34.3301	74.0574	8.42612	4.56469	#REF!	13.4141	4.10236	15.6441	68.3438	25.4502	#REF!	9.94119	6.07095	3.35952	54.7783	4.26033	#REF!	11.9724	29.8898					PG	4	0.0477727	0.0444126	0.0120235	#REF!	0.0391413		0.136154	0.035539	0.0192526	#REF!	0.0705034			0.183927	0.0799516	0.0312761	#REF!	0.109645
PAC4	11.0381	15.6869	3.17907	#REF!	14.0713	59.2037	71.8196	9.14085	4.60358	#REF!	15.6294	3.41006	19.1198	60.1809	23.7941	#REF!	14.9307	5.76868	3.80301	54.5221	10.2269	#REF!	12.4318	29.2431					PH	4	0.0368525	0.12015	0.0243493	#REF!	0.134305		0.108605	0.031711	0.0159705	#REF!	0.0675675			0.145458	0.151861	0.0403198	#REF!	0.201873
n=	4	4	4	0	4	4	4	4	4	0	4	4	4	4	4	0	4	4	4	4	4	0	4	4					n=		4	4	4	0	4	0	4	4	4	0	4	0		4	4	4	0	4	0
Average	16.3316	16.2108	3.77408	#REF!	9.82453	57.6331	65.6315	9.40114	4.50387	#REF!	16.0269	8.94053	17.4334	62.6252	22.8632	#REF!	12.1081	7.83331	2.42613	59.6395	12.0921	#REF!	10.5085	27.4258					Average		0.0366146	0.117024	0.0264353	#REF!	0.0834904	#DIV/0!	0.10179	0.0328725	0.0158131	#REF!	0.0691792	#DIV/0!		0.138405	0.149897	0.0422484	#REF!	0.15267	#DIV/0!
SEM	7.55143	0.580311	0.307267	#REF!	1.72122	8.07292	4.42779	0.413847	0.165256	#REF!	1.13892	3.60069	4.15897	6.58696	2.25336	#REF!	1.34564	1.74202	0.692816	3.56069	4.10306	#REF!	0.982631	2.59864					SEM		0.00469252	0.0254036	0.00554982	#REF!	0.0198332	#DIV/0!	0.0144332	0.00270984	0.0014902	#REF!	0.00434495	#DIV/0!		0.0174335	0.024926	0.00468913	#REF!	0.0189256	#DIV/0!
p vs HFHS/V	0.474518	0.00106338	0.746301	#REF!	0.00782887	0.335023	0.355937	0.387277	0.425078	#REF!	0.216779	0.133786	0.121133	0.207192	0.267291	#REF!	0.837235	0.268901	0.497097	0.138377	0.171567	#REF!	0.175639	0.35821					p vs HFHS/V		0.000221117	0.000758408	0.000260226	#REF!	0.199554	#DIV/0!	0.565642	0.081472	0.118461	#REF!	0.872399	#DIV/0!		0.00138352	0.000623737	0.000128559	#REF!	0.171904	#DIV/0!
	TG	CT	CL	CE	PL	PR	TG	CT	CL	CE	PL	PR	TG	CT	CL	CE	PL	PR	TG	CT	CL	CE	PL	PR							TG	CT	CL	CE	PL	PR	TG	CT	CL	CE	PL	PR		TG	CT	CL	CE	PL	PR
Chow	12.3514	13.083	3.5025	#REF!	3.13562	71.43	53.6917	7.64174	4.15104	#REF!	26.8757	11.7908	24.2017	42.7732	20.1941	#REF!	22.1812	10.8439	5.85941	47.9678	9.30887	#REF!	11.5606	34.6122					Chow + Vehicle	1	0.0885402	0.267698	0.052455	#REF!	0.067465	#DIV/0!	0.0583393	0.0190384	0.0104504	#REF!	0.0795065	#DIV/0!		0.14688	0.286737	0.0629054	#REF!	0.146972	#DIV/0!
HFHS	10.5524	20.2162	3.65035	#REF!	2.68576	42.769	61.1277	9.82736	4.74136	#REF!	13.6572	15.3878	9.89641	72.0261	25.785	#REF!	12.4585	5.619	3.20516	50.1521	5.6545	#REF!	13.0621	33.5806					HFHS + Vehicle	2	0.142793	0.637615	0.113424	#REF!	0.12056	#DIV/0!	0.111252	0.0411493	0.0198463	#REF!	0.0703261	#DIV/0!		0.254046	0.678764	0.133271	#REF!	0.190886	#DIV/0!
HFHS + PAC	14.3909	17.6838	3.80117	23.3229	9.17083	58.7544	63.0232	9.46849	4.36542	8.57315	16.1622	11.3461	15.3137	65.6621	23.7114	70.4772	11.6137	7.41054	4.31587	59.1852	10.7453	81.379	9.81391	26.6851					HFHS + Cranberry	4	0.0467516	0.236159	0.0447882	0.321503	0.116192	#DIV/0!	0.0949722	0.032058	0.0149105	0.0288079	0.0676434	#DIV/0!		0.141724	0.268217	0.0596987	0.350311	0.183836	#DIV/0!

## Sheet: Sheet7
Animal ID	TOTAL Liver (g)	Liver sample for lipids (g)	Homogénat (uL)	Final dilution (uL)	Date	standard	volume (uL)	LIPID PROFILE						Date	standard	volume (uL)	LIPID PROFILE						Date	standard	volume (uL)	LIPID PROFILE						Date	Dilution	PROTEIN		LIPID PROFILE				Date	Courbe (r)	volume (uL)	LIPID PROFILE
								CT	200	adjusted (mg/dL)	mg de CT/ mg de protéines	mg de CT/ g de tissu total	mg de CT/ g d'échantillon				TG	199	adjusted (mg/dL)	mg de TG/ mg de protéines	mg de TG/ g de tissu total	mg de TG/ g d'échantillon				CF	100	adjusted (mg/dL)	mg de CL/ mg de protéines	mg de CL/ g de tissu total	mg de CL/ g d'échantillon			ug/mL	mg/mL	CE	mg de CE/ mg de protéines	mg de CE/ g de tissu total	mg de CE/ g d'échantillon				PL	25	adjusted (mg/mL)	concentration in homogenate (mg/mL)	mg de PL/ mg de protéines	mg de PL/ g de tissu total	mg de PL/ g d'échantillon
								D.O.	std.conc								D.O.	std conc.								D.O.	std conc.									(mg/dL)							D.O.	ug de P
CHOW1	1.248	0.106	500	400	43787	0.299	10	0.135	90.301	27.0903	0.0107315	2.39927	2.18912	43787	0.198	10	0.653	656.298	164.074	0.0897502	15.454	12.383	43787	0.163	20	0.214	131.288	19.6933	0.0107724	1.85488	1.48628	43784	1. : 125	14625	14.625	7.39705	0.00404625	0.696718	0.558268	43797	0.997	20	0.339	3.931	4.91375	14.7413	1.00795	173.557	139.068
CHOW2	1.096	0.099	500	400	43787	0.299	10	0.07	46.8227	14.0468	0.0138061	2.51626	2.317	43787	0.198	10	0.672	675.394	168.848	0.0668872	14.9542	13.6443	43787	0.163	20	0.214	131.288	19.6933	0.00780124	1.74415	1.59137	43784	1. : 125	20195	20.195	-5.64643	-0.00223676	-0.50008	-0.456277	43797	0.997	20	0.372	4.3	5.375	16.125	0.798465	178.515	162.879
CHOW3	1.086	0.097	500	800	43790	0.288	10	0.114	79.1667	23.75	0.0143101	3.2262	2.85	43787	0.198	10	0.211	212.066	53.0164	0.0521078	9.49704	8.74498	43787	0.163	20	0.11	67.4847	10.1227	0.00994921	1.81332	1.66972	43784	1. : 125	16279	16.279	13.6273	0.0133937	2.44111	2.2478	43797	0.997	20	0.35	4.057	5.07125	15.2138	0.934563	170.331	156.843
CHOW4	1.132	0.1	500	600	43790	0.288	10	0.101	70.1389	21.0417	0.0133718	3.00449	2.55051	43790	0.181	10	0.522	573.912	143.478	0.0975819	19.6695	17.3913	43791	0.169	30	0.304	179.882	17.9882	0.0108384	2.44351	2.15858	43784	1. : 125	19916	19.916	3.0535	0.00183983	0.414788	0.36642	43801	0.996	20	0.201	3.012	3.765	18.825	0.94522	213.099	188.25
CHOW5	1.178	0.099	500	600	43790	0.288	10	0.084	58.3333	17.5	0.0132735	2.4466	2.03883	43790	0.181	10	0.606	666.265	166.566	0.102829	19.988	19.0361	43791	0.169	30	0.265	156.805	15.6805	0.00996482	2.23898	1.90066	43784	1. : 125	18883	18.883	1.81953	0.0011563	0.259806	0.220549	43801	0.996	20	0.184	2.756	3.445	17.225	0.912196	204.96	173.99
CHOW6	1.2	0.103	500	600	43790	0.288	10	0.082	56.9444	17.0833	0.0116187	2.34197	2.07071	43790	0.181	10	0.636	699.249	174.812	0.101852	21.4616	20.1706	43791	0.169	30	0.232	137.278	13.7278	0.0104123	1.91923	1.59936	43784	1. : 125	15821	15.821	3.35552	0.00254512	0.469122	0.390935	43801	0.996	20	0.221	3.296	4.12	20.6	1.30207	240	200
CHOW7	1.131	0.099	500	600	43790	0.288	10	0.1	69.4444	20.8333	0.0128614	2.5	2.38095	43790	0.181	10	0.351	385.906	96.4765	0.0789551	12.5931	11.8135	43791	0.169	30	0.211	124.852	12.4852	0.00849141	1.71161	1.51336	43784	1. : 125	17644	17.644	8.34813	0.00567771	1.14445	1.01189	43803	0.999	20	0.167	2.12	2.65	15.9	0.901156	181.645	160.606
CHOW8	1.095	0.107	500	600	43790	0.288	10	0.108	75	22.5	0.0131093	2.76231	2.59615	43796	0.192	10	0.449	465.37	116.342	0.0753961	15.7846	14.246	43791	0.169	30	0.301	178.107	17.8107	0.0131565	2.18721	1.99746	43784	1. : 125	16245	16.245	4.68935	0.00346397	0.57587	0.525908	43803	0.999	20	0.17	2.151	2.68875	16.1325	0.993075	165.094	150.771
n=	8										8	8	8							8	8	8							8	8	8				8		8	8	8								8	8	8
Average	1.14575										0.0128853	2.64964	2.37416							0.08317	16.1752	14.6787							0.0101733	1.98911	1.7396				17.451		0.00373577	0.687724	0.608187								0.974336	190.9	166.551
SEM	0.0204701										0.00041316	0.112582	0.0990025							0.00640131	1.42857	1.37875							0.000571764	0.0943947	0.0876124				0.721665		0.00160665	0.299161	0.275473								0.0520071	9.19054	7.06146
STDV	0.0578983										0.00116859	0.318431	0.280021							0.0181056	4.04061	3.89969							0.00161719	0.266989	0.247805				2.04118		0.00454431	0.846154	0.779155								0.147098	25.9948	19.9728
p vs HFHS/V	0.0134348										0.00099691	0.679157	0.111136							0.0104008	0.0705411	0.0263066							0.767806	0.270626	0.849331				0.637089		0.502382	0.525286	0.396866								0.76944	0.206955	0.85116
X + 2(SEM)	1.26155										0.0152225	3.2865	2.9342							0.119381	24.2565	22.4781							0.0134077	2.52309	2.23521				21.5334		0.0128244	2.38003	2.1665								1.26853	242.89	206.497
X - 2(SEM)	1.02995										0.0105481	2.01278	1.81412							0.0469587	8.09403	6.87935							0.00693891	1.45513	1.24399				13.3686		-0.00535284	-1.00458	-0.950122								0.68014	138.911	126.605
Animal ID	TOTAL Liver (g)	Liver sample for lipids (g)	Homogénat (uL)	Final dilution (uL)	Date	standard	volume (uL)	LIPID PROFILE						Date		volume (uL)	LIPID PROFILE						Date	standard	volume (uL)	LIPID PROFILE						Date	Dilution	PROTEIN		LIPID PROFILE				Date	Courbe (r)	volume (uL)	LIPID PROFILE
								CT	200	adjusted (mg/dL)	mg de CT/ mg de protéines	mg de CT/ g de tissu total	mg de CT/ g d'échantillon				TG	199	adjusted (mg/dL)	mg de TG/ mg de protéines	mg de TG/ g de tissu total	mg de TG/ g d'échantillon				CF	100	adjusted (mg/dL)	mg de CL/ mg de protéines	mg de CL/ g de tissu total	mg de CL/ g d'échantillon			ug/mL	mg/mL	CE	mg de CE/ mg de protéines	mg de CE/ g de tissu total	mg de CE/ g d'échantillon				PL	25	adjusted (mg/mL)	concentration in homogenate (mg/mL)	mg de PL/ mg de protéines	mg de PL/ g de tissu total	mg de PL/ g d'échantillon
								D.O.	std.conc								D.O.	std conc.								D.O.	std conc.									(mg/dL)							D.O.	ug de P
HFHS1	0.921	0.106	500	600	43790	0.288	10	0.116	80.5556	24.1667	0.0165535	2.51972	2.73585	43790	0.181	10	0.563	618.989	154.747	0.105997	16.1346	17.5186	43791	0.169	30	0.276	163.314	16.3314	0.0111865	1.70278	1.84883	43784	1. : 125	17519	17.519	7.83531	0.00536695	0.816941	0.887016	43801	0.996	20	0.199	2.976	3.72	18.6	1.0617	161.609	175.472
HFHS2	0.977	0.097	250	600	43790	0.288	10	0.053	36.8056	11.0417	0.0140875	2.66912	2.73196	43790	0.181	10	0.467	513.442	128.36	0.0827732	15.1465	15.1012	43791	0.169	30	0.128	75.7396	7.57396	0.00966324	1.83087	1.87397	43784	1. : 125	18811	18.811	3.4677	0.00442427	0.838254	0.857988	43801	0.996	20	0.18	2.85	3.5625	17.8125	0.946919	179.41	183.634
HFHS3	1.003	0.102	500	600	43790	0.288	10	0.099	68.75	20.625	0.0173941	2.7029	2.4505	43790	0.181	10	0.66	725.635	181.409	0.115811	23.6991	22.4423	43791	0.169	30	0.245	144.97	14.497	0.00934841	1.71065	1.70553	43784	1. : 125	18609	18.609	6.12796	0.00395161	0.723099	0.720936	43801	0.996	20	0.199	2.979	3.72375	18.6188	1.00052	183.084	182.537
HFHS4	1.056	0.097	500	600	43790	0.288	10	0.122	84.7222	25.4167	0.0154799	3.58606	3.08081	43790	0.181	10	1.146	1259.97	314.992	0.232266	44.2287	38.968	43791	0.169	30	0.247	146.154	14.6154	0.00933046	1.90934	1.80809	43784	1. : 125	18797	18.797	10.8013	0.00689554	1.41107	1.33624	43801	0.996	20	0.212	3.164	3.955	19.775	1.05203	215.282	203.866
HFHS5	1.135	0.097	500	600	43790	0.288	10	0.078	54.1667	16.25	0.0143361	1.87121	1.9697	43790	0.181	10	0.808	888.354	222.088	0.137205	22.9296	25.1421	43791	0.169	30	0.175	103.55	10.355	0.00763551	1.45397	1.28103	43784	1. : 125	16274	16.274	5.89497	0.00434679	0.827727	0.729275	43803	0.999	20	0.164	2.088	2.61	15.66	0.962271	183.238	161.443
HFHS6	0.912	0.106	500	600	43796	0.271	10	0.092	67.8967	20.369	0.0145165	2.6185	2.6003	43790	0.181	10	0.457	502.448	125.612	0.105935	16.4614	14.9242	43791	0.169	30	0.257	152.071	15.2071	0.00939483	1.57006	1.72156	43784	1. : 125	19424	19.424	5.1619	0.00318898	0.532942	0.584366	43803	0.999	20	0.152	1.95	2.4375	14.625	0.752935	125.83	137.972
HFHS7	1.103	0.101	500	600	43796	0.271	10	0.106	78.2288	23.4686	0.0149561	2.26119	2.73421	43790	0.181	10	1.184	1301.75	325.436	0.198205	45.9161	39.4468	43791	0.169	30	0.245	144.97	14.497	0.0122261	1.89983	1.72242	43784	1. : 125	14229	14.229	8.97159	0.00756618	1.17572	1.06593	43803	0.999	20	0.165	2.1	2.625	15.75	1.10689	172.002	155.941
HFHS8	1.164	0.099	500	600	43796	0.271	10	0.106	78.2288	23.4686	0.0149561	2.26119	2.73421	43790	0.181	10	0.571	627.785	156.946	0.138462	18.0726	19.0238	43791	0.169	30	0.299	176.923	17.6923	0.0107754	2.49622	2.14452	43784	1. : 125	19703	19.703	5.77633	0.00351804	0.814987	0.700161	43803	0.999	20	0.152	1.947	2.43375	14.6025	0.741131	171.69	147.5
n=	8										8	8	8							8	8	8							8	8	8				8		8	8	8								8	8	8
Average	1.03387										0.015285	2.56124	2.62969							0.139582	25.3236	24.0709							0.00994505	1.82172	1.76325				17.9207		0.00490729	0.892593	0.860239								0.953051	174.018	168.546
SEM	0.0338613										0.000406123	0.176431	0.113046							0.0179714	4.45003	3.52204							0.000497915	0.111313	0.0851711				0.654278		0.000560253	0.0969135	0.0853456								0.0486612	8.84849	7.68338
STDV	0.0957742										0.00114869	0.499022	0.319743							0.0508307	12.5866	9.96184							0.00140832	0.31484	0.2409				1.85058		0.00158464	0.274113	0.241394								0.137635	25.0273	21.7319
X + 2(SEM)	1.22542										0.0175823	3.55928	3.26918							0.241243	50.4967	43.9946							0.0127617	2.4514	2.24505				21.6219		0.00807656	1.44082	1.34303								1.22832	224.073	212.009
X - 2(SEM)	0.842327										0.0129876	1.56319	1.9902							0.0379203	0.150426	4.14719							0.00712842	1.19204	1.28144				14.2196		0.00173802	0.344368	0.377452								0.677782	123.964	125.082
Animal ID	TOTAL Liver (g)	Liver sample for lipids (g)	Homogénat (uL)	Final dilution (uL)	Date	standard	volume (uL)	LIPID PROFILE						Date	standard	volume (uL)	LIPID PROFILE						Date	standard	volume (uL)	LIPID PROFILE						Date	Dilution	PROTEIN		LIPID PROFILE				Date	Courbe (r)	volume (uL)	LIPID PROFILE
								CT	200	adjusted (mg/dL)	mg de CT/ mg de protéines	mg de CT/ g de tissu total	mg de CT/ g d'échantillon				TG	199	adjusted (mg/dL)	mg de TG/ mg de protéines	mg de TG/ g de tissu total	mg de TG/ g d'échantillon				CF	100	adjusted (mg/dL)	mg de CL/ mg de protéines	mg de CL/ g de tissu total	mg de CL/ g d'échantillon			ug/mL	mg/mL	CE	mg de CE/ mg de protéines	mg de CE/ g de tissu total	mg de CE/ g d'échantillon				PL	25	adjusted (mg/mL)	concentration in homogenate (mg/mL)	mg de PL/ mg de protéines	mg de PL/ g de tissu total	mg de PL/ g d'échantillon
								D.O.	std.conc								D.O.	std conc.								D.O.	std conc.									(mg/dL)							D.O.	ug de P
PAC1	0.752	0.104	500	400	43787	0.299	10	0.109	72.9097	21.8729	0.0111589	1.26526	1.68253	43787	0.198	10	0.245	246.237	61.5593	0.0314058	3.56097	4.73533	43787	0.163	20	0.172	105.521	15.8282	0.00807511	0.915602	1.21756	43784	1. : 125	15681	15.681	6.04469	0.00308383	0.349662	0.464976	43797	0.997	20	0.348	4.032	5.04	15.12	0.964224	109.329	145.385
PAC2	0.857	0.105	500	400	43790	0.288	10	0.095	65.9722	19.7917	0.0138743	1.5079	2.24057	43787	0.198	10	0.71	713.586	178.396	0.0825575	11.6484	13.5921	43787	0.163	20	0.236	144.785	21.7178	0.0100505	1.41807	1.65469	43784	1. : 125	17287	17.287	-1.92612				43797	0.997	20	0.383	4.415	5.51875	16.5562	0.957728	135.131	157.679
PAC3	0.958	0.103	500	800	43790	0.288	10	0.106	73.6111	22.0833	0.0156795	2.55063	2.76042	43787	0.198	10	0.316	317.596	79.399	0.0723165	11.8158	12.3338	43787	0.163	20	0.139	85.2761	12.7914	0.0116504	1.90356	1.98702	43784	1. : 125	17567	17.567	9.29192				43797	0.997	20	0.366	4.236	5.295	15.885	0.904252	147.746	154.223
PAC4	0.673	0.106	500	600	43796	0.271	10	0.09	66.4207	19.9262	0.0124215	2.01945	2.36747	43790	0.181	10	0.199	218.79	54.6975	0.0383439	4.16733	6.19217	43791	0.169	30	0.212	125.444	12.5444	0.00879382	0.95574	1.42012	43784	1. : 125	17118	17.118	7.38182	0.00517478	0.562411	0.835678	43801	0.996	20	0.241	3.583	4.47875	22.3937	1.3082	142.179	211.262
PAC5	0.841	0.108	500	600	43796	0.271	10	0.086	63.4686	19.0406	0.0112844	2.0677	2.26225	43796	0.192	10	0.427	442.568	110.642	0.0647376	11.1654	12.6448	43791	0.169	30	0.28	165.68	16.568	0.0116574	1.54819	1.84089	43784	1. : 125	17055	17.055	2.47254	0.0017397	0.231045	0.274727	43801	0.996	20	0.214	3.192	3.99	19.95	1.16974	155.351	184.722
PAC6	0.924	0.096	500	600	43796	0.271	10	0.092	67.8967	20.369	0.0148652	2.103	2.30592	43796	0.192	10	0.456	472.625	118.156	0.0736558	11.9747	14.0384	43791	0.169	30	0.234	138.462	13.8462	0.00983101	1.59923	1.73077	43784	1. : 125	16901	16.901	6.52285	0.00463134	0.753389	0.815356	43801	0.996	20	0.199	2.968	3.71	18.55	1.09757	178.544	193.229
PAC7	0.828	0.101	500	600	43796	0.271	10	0.092	67.8967	20.369	0.0149087	2.3136	2.42008	43804	0.192	10	0.487	504.755	126.189	0.0923614	14.333	14.9927	43791	0.169	30	0.259	153.254	15.3254	0.0116884	1.50766	1.82084	43784	1. : 125	15734	15.734	5.04356	0.00384662	0.496166	0.599235	43801	0.996	20	0.204	3.049	3.81125	19.0562	1.21115	156.224	188.676
PAC8	1.075	0.098	500	600	43796	0.271	10	0.097	71.5867	21.476	0.0147029	2.44053	2.57712	43806	0.192	10	0.451	467.443	116.861	0.080005	13.28	14.0233	43791	0.169	30	0.246	145.562	14.5562	0.0126092	1.91607	1.78239	43784	1. : 125	13853	13.853	6.9198	0.0059942	0.910872	0.847323	43803	0.999	20	0.13	1.685	2.10625	12.6375	0.912257	138.626	128.954
n=	8	8			8	8	8	8	8		8	8	8							8	8	8							8	8	8				8		6	6	6								8	8	8
Average	0.8635	0.102625			43793.4	0.27875	10	0.095875	68.7203		0.0136119	2.03351	2.32704							0.0669229	10.2432	11.5691							0.0105445	1.47052	1.68178				16.3995		0.00407841	0.550591	0.639549								1.06564	145.391	170.516
SEM	0.0438858	0.00143847			1.32203	0.0039675	0	0.00279947	1.278		0.000621602	0.157218	0.110854							0.00758302	1.43809	1.37118							0.000566139	0.132672	0.0881408				0.438991		0.000624246	0.102715	0.0962186								0.0540119	7.04959	9.90755
STDV	0.124128	0.00406861			3.73927	0.0112218	0	0.00791811	3.61474		0.00175816	0.444681	0.313542							0.021448	4.06754	3.87829							0.00160128	0.375253	0.2493				1.24165		0.00152908	0.2516	0.235686								0.152769	19.9393	28.0228
p vs HFHS/V	0.00825292	0.327672			0.523301	0.57754	#DIV/0!	0.941441	0.993134		0.040807	0.0423788	0.0766299							0.00226254	0.00611367	0.00518168							0.439862	0.0620423	0.517096				0.0740201		0.345128	0.0341357	0.113056								0.143758	0.0240127	0.877347
X + 2(SEM)	1.11176										0.0171282	2.92287	2.95413							0.109819	18.3783	19.3256							0.013747	2.22102	2.18038				18.8828		0.00713658	1.05379	1.11092								1.37118	185.27	226.562
X - 2(SEM)	0.615244										0.0100956	1.14415	1.69996							0.0240269	2.10814	3.8125							0.0073419	0.720009	1.18319				13.9162		0.00102024	0.0473909	0.168176								0.760103	105.513	114.471
Animal ID	Liver	Liver sample for lipids (g)	Homogénat (uL)	Final dilution (uL)	Date	standard	volume (uL)	LIPID PROFILE						Date	standard	volume (uL)	LIPID PROFILE						Date	standard	volume (uL)	LIPID PROFILE						Date	Dilution	PROTEIN		LIPID PROFILE				Date	Courbe (r)	volume (uL)	LIPID PROFILE
								CT	200	adjusted (mg/dL)	mg de CT/ mg de protéines	mg de CT/ g de tissu total	mg de CT/ g d'échantillon				TG	199	adjusted (mg/dL)	mg de TG/ mg de protéines	mg de TG/ g de tissu total	mg de TG/ g d'échantillon				CF	100	adjusted (mg/dL)	mg de CL/ mg de protéines	mg de CL/ g de tissu total	mg de CL/ g d'échantillon			ug/mL	mg/mL	CE	mg de CE/ mg de protéines	mg de CE/ g de tissu total	mg de CE/ g d'échantillon				PL	25	adjusted (mg/mL)	concentration in homogenate (mg/mL)	mg de PL/ mg de protéines	mg de PL/ g de tissu total	mg de PL/ g d'échantillon
								D.O.	std.conc								D.O.	std conc.								D.O.	std conc.									(mg/dL)							D.O.	ug de P
	Liver	Liver sample for lipids (g)	Homogénat (uL)	Final dilution (uL)	Date	standard	volume (uL)	LIPID PROFILE						Date	standard	volume (uL)	LIPID PROFILE						Date	standard	volume (uL)	LIPID PROFILE						Date	Dilution	PROTEIN		LIPID PROFILE				Date	Courbe (r)	volume (uL)	LIPID PROFILE
								CT	200	adjusted (mg/dL)	mg de CT/ mg de protéines	mg de CT/ g de tissu total	mg de CT/ g d'échantillon				TG	199	adjusted (mg/dL)	mg de TG/ mg de protéines	mg de TG/ g de tissu total	mg de TG/ g d'échantillon				CF	100	adjusted (mg/dL)	mg de CL/ mg de protéines	mg de CL/ g de tissu total	mg de CL/ g d'échantillon			ug/mL	mg/mL	CE	mg de CE/ mg de protéines	mg de CE/ g de tissu total	mg de CE/ g d'échantillon				PL	25	adjusted (mg/mL)	concentration in homogenate (mg/mL)	mg de PL/ mg de protéines	mg de PL/ g de tissu total	mg de PL/ g d'échantillon
								D.O.	std.conc								D.O.	std conc.								D.O.	std conc.									(mg/dL)							D.O.	ug de P
Chow	1.14575										0.0128853	2.64964	2.37416							0.08317	16.1752	14.6787							0.0101733	1.98911	1.7396						0.00373577	0.687724	0.608187								0.974336	190.9	166.551
HFHS	1.03387										0.015285	2.56124	2.62969							0.139582	25.3236	24.0709							0.00994505	1.82172	1.76325						0.00490729	0.892593	0.860239								0.953051	174.018	168.546
HFHS + PAC	0.8635										0.0136119	2.03351	2.32704							0.0669229	10.2432	11.5691							0.0105445	1.47052	1.68178						0.00407841	0.550591	0.639549								1.06564	145.391	170.516
	Liver
Chow + Vehicle	0.0578983
HFHS + Vehicle	0.0957742
HFHS + GMP	#REF!
HFHS + Cranberry	0.124128
HFHS + Cranberry (2)

## Sheet: Sheet8
Animal ID	BETA-OXYDATION			LIPOGÉNÈSE					INFLAMMATION					OxS
	CPT1A	PPARa	PGC1a	FAS RELHF	ACCp	ACC	ACCp/ACC ratio	SREBP1	COX2	NF-kB	IkB	NF-KB/IkB RATIO	TNFa (35)	NRF2	SOD2	Gpx	pAMPK HFREL	AMPK HFREL	pAMPK/ AMPK	CHREBP	G-6P	PEPCK
HSHS1.1	1.13375	0.98555	1.04665	1.01286	0.839602	0.848669	0.845877	0.530254	1.19083	1.03589	0.776045	1.27851	1.87147	0.79467	0.838476	0.932668	0.970224	0.675445	0.961588	0.734136	0.768164	1.2978
HSHS1.2	1.27459	1.09827	0.81367	0.778014	1.26883	0.85267	0.960248	0.601111	1.13544	1.0937	0.925695	1.13163	1.05288	1.03726	0.937514	1.03797	1.24909	0.563483	1.23797	0.764093	1.2928	0.996563
HSHS1.3	0.814826	1.0868	1.10196	1.08492	1.30149	0.808445	1.32166	1.32147	0.796535	0.865453	1.27267	0.651332	0.540252	1.29055	1.16951	0.916139	0.849609	1.36344	0.842047	1.36757	1.36493	0.978831
HSHS1.4	0.776834	0.829385	1.03773	1.12421	0.590086	1.49022	0.875364	1.54717	0.877189	1.00496	1.02559	0.938531	0.535404	0.87752	1.0545	1.11323	0.931081	1.39763	0.922794	1.1342	0.574101	0.726806
HFHS2.1	1.16753		1.03378		0.81132								1.1096		0.870644			0.82061	1.20776	0.780399	0.906219
HFHS2.2	0.848501		0.999503		0.921018								0.984226		1.04059			1.01407	0.977347	1.17738	1.13149
HFHF2.3	0.98397		0.966714		1.26766								0.906171		1.08877			1.16532	0.850496	1.04222	0.962295
HFHF3.1						0.881167	1.32287									0.952371
HFHF3.2						0.457251	1.35692									1.10946
HFHF3.3						1.17607	0.61522									0.855352
HFHF3.4						1.48551	0.701842									1.08282
n=	7	4	7	4	7	8	8	4	4	4	4	4	7	4	7	8	4	7	7	7	7	4
Average	1	1	1	1	1	1	1	1	1	1	1	1	1	1	1	1	1	1	1	1	1	1
SEM	0.0737849	0.0622552	0.0348338	0.0775042	0.10583	0.126564	0.104619	0.25536	0.0962817	0.0484724	0.104356	0.135475	0.169771	0.109151	0.045763	0.0348106	0.0867456	0.124	0.0607576	0.0927009	0.107077	0.116826
	BETA-OXYDATION			LIPOGÉNÈSE					INFLAMMATION					OxS
	CPT1A	PPARa	PGC1a	FAS RELHF	ACCp	ACC	ACCp/ACC ratio	SREBP1	COX2	NF-kB	IkB	NF-KB/IkB RATIO	TNFa (35)	NRF2	SOD2	Gpx	pAMPK HFREL	AMPK HFREL	pAMPK/ AMPK	CHREBP	G-6P	PEPCK
PAC1.1	1.47778	1.88987	1.12635	0.602253	1.95026	0.436087	2.89832	0.311096	0.456049	0.759935	1.02334	0.711262	0.454785	1.57659	0.966638	1.48776	1.10415	0.383667	1.85143	0.840452	0.450413	0.745521
PAC1.2	1.28447	1.32295	1.38657	0.390016	1.23628	1.07079	4.26596	0.349861	0.729566	0.742804	1.06616	0.667307	0.82264	1.33248	1.02289	1.52584	0.747358	0.510511	1.25317	0.823208	0.269506	0.95796
PAC1.3	1.17998	1.37625	1.38682	0.357336	1.07009	0.522062	4.13535	0.350257	0.604667	0.679048	0.988384	0.658036	0.70834	1.301	1.05443	1.04404	1.0576	0.796035	1.77339	0.599697	0.385973	0.978423
PAC1.4	1.12576	1.50752	1.27781	0.422326	1.46992	0.411919	3.03926	0.401561	0.454912	0.904839	1.40221	0.618062	0.444087	1.9286	1.12636	0.76404	0.954408	0.625258	1.60035	0.436749	0.185097	1.26047
PAC2.1	1.64711		1.07266		1.85982								0.848599		1.83258	1.14041		0.879833	1.08803	0.665944	0.852526
PAC2.2	1.39561		1.1728		2.73743								0.470508		1.55039	1.69153		0.501584	1.90852	1.06232	0.406605
PAC2.3	1.49705		0.893265		2.65361								0.248342		1.81762	1.83322		0.397593	2.40769	0.612876	0.354597
PAC3.1						0.551996	1.9266									2.72125
PAC3.2						0.53332	1.66761
PAC3.3						0.992895	2.2907
PAC3.4						0.833112	2.32008
n=	7	4	7	4	7	8	8	4	4	4	4	4	7	4	7	8	4	7	7	7	7	4
Average	1.37254	1.52415	1.18804	0.442983	1.85392	0.669022	2.81798	0.353194	0.561299	0.771657	1.12003	0.663667	0.571043	1.53467	1.3387	1.52601	0.96588	0.584926	1.69751	0.720178	0.41496	0.985593
SEM	0.0704137	0.127926	0.0674764	0.0547224	0.247498	0.0976565	0.365093	0.0185549	0.0662006	0.0476829	0.0953976	0.019127	0.0849462	0.145036	0.144926	0.226482	0.0792752	0.0725794	0.165952	0.0773741	0.0803666	0.105675

## Sheet: Sheet9
	ACC
	Lane No.	Adj. Total Band Vol. (Int)	Total Band Vol. (Int)	Adj. Total Lane Vol. (Int)	Total Lane Vol. (Int)	Bkgd. Vol. (Int)	Norm. Factor
O/N	1	3667048	6811046	3711268	7149252	3437984	N/A
O/N	2	2774112	6316244	2792372	6655198	3862826	N/A
HFHS	3	1416008	2647964	1703020	4915020	3212000	N/A
HFHS	4	1245376	2466794	1561472	5206916	3645444	N/A
HFHS+PAC	5	850652	1390554	1163228	3711532	2548304	N/A
HFHS+PAC	6	1694792	2931852	2035374	5823070	3787696	N/A
O/N	7	2993870	6231566	4347332	9195934	4848602	N/A
O/N	8	5855894	11220066	6076400	11911790	5835390	N/A
HFHS	9	1857262	3447180	2082234	6318576	4236342	N/A
HFHS	10	1719630	2944128	1929158	5624080	3694922	N/A
HFHS+PAC	11	1639198	2753806	1857746	5107652	3249906	N/A
HFHS+PAC	12	1767168	2778528	2008368	4982952	2974584	N/A
	ACC.ACTINE
	Lane No.	Adj. Total Band Vol. (Int)	Total Band Vol. (Int)	Adj. Total Lane Vol. (Int)	Total Lane Vol. (Int)	Bkgd. Vol. (Int)	Norm. Factor
O/N	1	2442102	3168854	2734030	4550910	1816880	N/A
O/N	2	2517300	3277500	2915800	4816300	1900500	N/A
HFHS	3	1888150	2283468	2530902	3660382	1129480	N/A
HFHS	4	1652832	1956912	2317272	3186072	868800	N/A
HFHS+PAC	5	2207436	2466002	3188966	3927726	738760	N/A
HFHS+PAC	6	1791108	1985148	2620354	3174754	554400	N/A
O/N	7	1469996	1599884	2274558	2707518	432960	N/A
O/N	8	1433784	1552716	2239864	2636304	396440	N/A
HFHS	9	2599750	2774350	3360800	3797300	436500	N/A
HFHS	10	1305854	1403798	1906762	2233242	326480	N/A
HFHS+PAC	11	3553186	3716050	4356924	4764084	407160	N/A
HFHS+PAC	12	4854843	5027643	5689332	6121332	432000	N/A
	AMPKa
	Lane No.	Adj. Total Band Vol. (Int)	Total Band Vol. (Int)	Adj. Total Lane Vol. (Int)	Total Lane Vol. (Int)	Bkgd. Vol. (Int)	Norm. Factor
O/N	1	1918686	2932270	1918686	3010238	1091552	N/A
O/N	2	2532354	3644894	2532354	3730474	1198120	N/A
HFHS	3	3627668	4895792	3627668	4993340	1365672	N/A
HFHS	4	3321516	4554462	3321516	4649304	1327788	N/A
HFHS+PAC	5	2224816	2873310	2954028	4251016	1296988	N/A
HFHS+PAC	6	2157430	2721686	2730244	3858756	1128512	N/A
O/N	7	2538206	3120326	3247728	4411968	1164240	N/A
O/N	8	4678762	5877388	4678762	5969590	1290828	N/A
HFHS	9	5361967	6539429	5361967	6630003	1268036	N/A
HFHS	10	6097388	7255402	6097388	7344480	1247092	N/A
HFHS+PAC	11	4071912	4609512	5051520	6126720	1075200	N/A
HFHS+PAC	12	4095864	4581384	5140848	6111888	971040	N/A
	AMPKa.ACTINE
	Lane No.	Adj. Total Band Vol. (Int)	Total Band Vol. (Int)	Adj. Total Lane Vol. (Int)	Total Lane Vol. (Int)	Bkgd. Vol. (Int)	Norm. Factor
O/N	1	2358620	3058484	2370522	3128708	758186	N/A
O/N	2	3608858	4553450	3608858	4632166	1023308	N/A
HFHS	3	3747744	5004480	3747744	5109208	1361464	N/A
HFHS	4	4113278	5601206	4113278	5725200	1611922	N/A
HFHS+PAC	5	4046432	5215808	4276532	6176768	1900236	N/A
HFHS+PAC	6	2948925	3899700	3205575	4971300	1765725	N/A
O/N	7	3384792	5005944	3384792	5141040	1756248	N/A
O/N	8	3233142	4660854	3233142	4779830	1546688	N/A
HFHS	9	2744225	4126025	2744225	4241175	1496950	N/A
HFHS	10	3044272	4518448	3044272	4641296	1597024	N/A
HFHS+PAC	11	3569425	4579175	4032875	5908125	1875250	N/A
HFHS+PAC	12	4571075	5895075	4902100	7053600	2151500	N/A
	CHREBP
	Lane No.	Adj. Total Band Vol. (Int)	Total Band Vol. (Int)	Adj. Total Lane Vol. (Int)	Total Lane Vol. (Int)	Bkgd. Vol. (Int)	Norm. Factor
O/N	1	2658411	4381083	3144750	5405757	2261007	N/A
O/N	2	2621724	4667628	3027843	5713092	2685249	N/A
O/N	3	1554777	2919231	2262372	6355734	4093362	N/A
O/N	4	1179591	2444526	1735755	5530560	3794805	N/A
O/N	5	2428818	3884118	3353112	7719012	4365900	N/A
O/N	6	2530374	3829518	2845647	6255900	3410253	N/A
O/N	7	2447277	4700199	2599065	5978448	3379383	N/A
O/N	8	3470523	7473123	3470523	7673253	4202730	N/A
HFHS	9	2869482	4924038	3067659	6663132	3595473	N/A
HFHS	10	3520992	5932104	3908568	8511600	4603032	N/A
HFHS+PAC	11	2603643	3427872	3280683	5753370	2472687	N/A
HFHS+PAC	12	1998528	2456433	2958816	4332531	1373715	N/A
	CHREBP.ACTINE
	Lane No.	Adj. Total Band Vol. (Int)	Total Band Vol. (Int)	Adj. Total Lane Vol. (Int)	Total Lane Vol. (Int)	Bkgd. Vol. (Int)	Norm. Factor
O/N	1	2596440	4593820	2596440	4736490	2140050	N/A
O/N	2	2716274	4715810	2716274	4858634	2142360	N/A
O/N	3	1381622	2059706	1757668	3452878	1695210	N/A
O/N	4	1049950	1657150	1283436	2801436	1518000	N/A
O/N	5	1168101	2393829	1168101	2481381	1313280	N/A
O/N	6	1182808	2409616	1347918	2881428	1533510	N/A
O/N	7	1538878	2474142	1766314	3519934	1753620	N/A
O/N	8	1222716	2148872	1409276	3393896	1984620	N/A
HFHS	9	1192048	1865028	1441946	3460886	2018940	N/A
HFHS	10	1695034	2709146	1876248	3777708	1901460	N/A
HFHS+PAC	11	1866304	2960782	2148234	4493544	2345310	N/A
HFHS+PAC	12	1365716	2913306	1439196	3549546	2110350	N/A
	COX2
	Lane No.	Adj. Total Band Vol. (Int)	Total Band Vol. (Int)	Adj. Total Lane Vol. (Int)	Total Lane Vol. (Int)	Bkgd. Vol. (Int)	Norm. Factor
O/N	1	2153502	4131998	2531490	6735794	4204304	N/A
O/N	2	3073044	6114342	3592030	9336704	5744674	N/A
HFHS	3	2171706	4654418	2652659	7928422	5275763	N/A
HFHS	4	2116488	4419096	2523576	7416618	4893042	N/A
HFHS+PAC	5	1373306	3007466	1801954	5274544	3472590	N/A
HFHS+PAC	6	1706936	3264184	2234408	5543560	3309152	N/A
O/N	7	2146496	3956128	2608562	6454030	3845468	N/A
O/N	8	2052834	3813810	2393811	6135885	3742074	N/A
HFHS	9	2734152	4816200	3319296	7743648	4424352	N/A
HFHS	10	1756480	3139092	2226994	5584766	3357772	N/A
HFHS+PAC	11	1779030	3134384	2320186	5611760	3291574	N/A
HFHS+PAC	12	1555490	2694565	1866289	4632614	2766325	N/A
	COX2.Actine
	Lane No.	Adj. Total Band Vol. (Int)	Total Band Vol. (Int)	Adj. Total Lane Vol. (Int)	Total Lane Vol. (Int)	Bkgd. Vol. (Int)	Norm. Factor
O/N	1	2606266	3288974	3462472	5693818	2231346	N/A
O/N	2	4580775	5457925	5833475	8451800	2618325	N/A
HFHS	3	1980575	2745375	2575150	5687725	3112575	N/A
HFHS	4	2024376	2715456	2486304	4932696	2446392	N/A
HFHS+PAC	5	3270366	4063686	3928100	6681444	2753344	N/A
HFHS+PAC	6	2540934	3334166	3085192	5748182	2662990	N/A
O/N	7	1451120	1880120	1910084	3566200	1656116	N/A
O/N	8	1315116	1801976	1701392	3481214	1779822	N/A
HFHS	9	3727850	4498725	4506900	6659375	2152475	N/A
HFHS	10	2174656	2769690	2720190	4452140	1731950	N/A
HFHS+PAC	11	3195270	4251520	3703856	6216210	2512354	N/A
HFHS+PAC	12	3713475	4563025	4337550	6560925	2223375	N/A
	CPT1a
	Lane No.	Adj. Total Band Vol. (Int)	Total Band Vol. (Int)	Adj. Total Lane Vol. (Int)	Total Lane Vol. (Int)	Bkgd. Vol. (Int)	Norm. Factor
O/N	1	2533762	5693204	2828628	8175376	5346748	N/A
O/N	2	3552142	9575698	3552142	9862534	6310392	N/A
HFHS	3	2654448	5202384	3652728	9881016	6228288	N/A
HFHS	4	2506368	4816320	3627816	9980184	6352368	N/A
HFHS+PAC	5	3607440	6515664	4591656	10408104	5816448	N/A
HFHS+PAC	6	4208425	8111975	4776000	10910150	6134150	N/A
O/N	7	3867094	8096374	4451370	10654314	6202944	N/A
O/N	8	3422616	7264776	4139160	10176840	6037680	N/A
HFHS	9	2506966	4783570	3572866	9137898	5565032	N/A
HFHS	10	3042900	5701700	3954160	9803520	5849360	N/A
HFHS+PAC	11	5905550	10616350	6185500	12662850	6477350	N/A
HFHS+PAC	12	6064725	11261700	6097025	12114575	6017550	N/A
	CPT1a.ACTINE
	Lane No.	Adj. Total Band Vol. (Int)	Total Band Vol. (Int)	Adj. Total Lane Vol. (Int)	Total Lane Vol. (Int)	Bkgd. Vol. (Int)	Norm. Factor
O/N	1	3709288	4864618	3766664	4999016	1232352	N/A
O/N	2	3274634	4588364	3338368	4739680	1401312	N/A
HFHS	3	2705100	3392100	3038775	4412775	1374000	N/A
HFHS	4	2271960	3083352	2533080	4155864	1622784	N/A
HFHS+PAC	5	2820425	3522525	3318825	4923625	1604800	N/A
HFHS+PAC	6	3785496	4623768	4351176	6027720	1676544	N/A
O/N	7	3724908	5326398	3724908	5433164	1708256	N/A
O/N	8	4434924	5456802	4886414	6703086	1816672	N/A
HFHS	9	3554760	4451656	4107620	5901412	1793792	N/A
HFHS	10	4525704	5573520	5074800	6937584	1862784	N/A
HFHS+PAC	11	5782475	6913325	6543225	8553625	2010400	N/A
HFHS+PAC	12	6224344	7862120	7358792	9617608	2258816	N/A
	FAS
	Lane No.	Adj. Total Band Vol. (Int)	Total Band Vol. (Int)	Adj. Total Lane Vol. (Int)	Total Lane Vol. (Int)	Bkgd. Vol. (Int)	Norm. Factor
O/N	1	2995293	6504918	3477306	10169061	6691755	N/A
O/N	2	3002244	7271334	3663702	10837806	7174104	N/A
HFHS	3	3068247	6375012	3644991	8754081	5109090	N/A
HFHS	4	2587578	5777667	3117996	7869288	4751292	N/A
HFHS+PAC	5	4344354	9553677	4358508	9736419	5377911	N/A
HFHS+PAC	6	3111213	5785899	3646944	8567307	4920363	N/A
O/N	7	5497023	10195815	5735688	11413395	5677707	N/A
O/N	8	5090295	8360793	6821892	11133003	4311111	N/A
HFHS	9	5370960	7909104	5676069	8742993	3066924	N/A
HFHS	10	4590453	7325682	4958646	8390214	3431568	N/A
HFHS+PAC	11	2733801	5467434	2947497	7102326	4154829	N/A
HFHS+PAC	12	3226251	5747049	3571701	6949992	3378291	N/A
	FAS.Actine
	Lane No.	Adj. Total Band Vol. (Int)	Total Band Vol. (Int)	Adj. Total Lane Vol. (Int)	Total Lane Vol. (Int)	Bkgd. Vol. (Int)	Norm. Factor
O/N	1	1454046	2043492	1503810	2546676	1042866	N/A
O/N	2	1971486	2805616	2005784	3437280	1431496	N/A
HFHS	3	1498838	1895630	1642520	2656544	1014024	N/A
HFHS	4	1794452	2236586	1949024	3078922	1129898	N/A
HFHS+PAC	5	3845000	4777625	3888550	5318575	1430025	N/A
HFHS+PAC	6	3461150	4467950	3493500	5215425	1721925	N/A
O/N	7	1663706	2275856	1747680	2686310	938630	N/A
O/N	8	1437194	1884718	1519936	2255154	735218	N/A
HFHS	9	1828354	2195578	2017224	2666928	649704	N/A
HFHS	10	1486540	1962554	1604460	2594460	990000	N/A
HFHS+PAC	11	4021724	4608156	4304468	5147464	842996	N/A
HFHS+PAC	12	3510832	4098432	3567668	4243408	675740	N/A
	G6Pase
	Lane No.	Adj. Total Band Vol. (Int)	Total Band Vol. (Int)	Adj. Total Lane Vol. (Int)	Total Lane Vol. (Int)	Bkgd. Vol. (Int)	Norm. Factor
O/N	1	6668618	18517356	6770126	19197134	12427008	N/A
O/N	2	3000052	9319750	3701984	12854424	9152440	N/A
HFHS	3	8178960	17612544	9585672	24109440	14523768	N/A
HFHS	4	9503568	22639986	11722266	31186755	19464489	N/A
HFHS+PAC	5	4374942	14496482	5235274	21284626	16049352	N/A
HFHS+PAC	6	3792624	9526308	6289910	17251784	10961874	N/A
O/N	7	7407026	18578362	7861524	19774986	11913462	N/A
O/N	8	7235800	19472860	7504288	21768736	14264448	N/A
HFHS	9	5328774	19952548	5488934	20815102	15326168	N/A
HFHS	10	4950198	18633758	6035238	22922108	16886870	N/A
HFHS+PAC	11	5605292	19244852	5605292	19403362	13798070	N/A
HFHS+PAC	12	3040510	15297986	3751506	19940976	16189470	N/A
	G6Pase.ACTINE
	Lane No.	Adj. Total Band Vol. (Int)	Total Band Vol. (Int)	Adj. Total Lane Vol. (Int)	Total Lane Vol. (Int)	Bkgd. Vol. (Int)	Norm. Factor
O/N	1	3080948	4021212	4844658	7299370	2454712	N/A
O/N	2	5450016	6914440	7240038	10118134	2878096	N/A
HFHS	3	3831984	4824300	5430490	8156382	2725892	N/A
HFHS	4	2645656	3577834	3844282	6925126	3080844	N/A
HFHS+PAC	5	3495752	4200456	5585762	7876986	2291224	N/A
HFHS+PAC	6	5064670	6800638	6408922	11169340	4760418	N/A
O/N	7	3504852	4707248	4393402	7281846	2888444	N/A
O/N	8	1361204	1929668	2534142	4534816	2000674	N/A
HFHS	9	1405066	1889654	2171676	3638388	1466712	N/A
HFHS	10	3103230	3848598	4067024	6208306	2141282	N/A
HFHS+PAC	11	5226624	5833542	7874880	9912370	2037490	N/A
HFHS+PAC	12	5911906	6971354	7939854	11392316	3452462	N/A
	GPx
	Lane No.	Adj. Total Band Vol. (Int)	Total Band Vol. (Int)	Adj. Total Lane Vol. (Int)	Total Lane Vol. (Int)	Bkgd. Vol. (Int)	Norm. Factor
O/N	1	6108762	8839710	6108762	8893390	2784628	N/A
O/N	2	6601364	9624230	6601364	9667856	3066492	N/A
HFHS	3	6469025	8326125	7221575	11004225	3782650	N/A
HFHS	4	6661060	8475320	8507996	13280904	4772908	N/A
HFHS+PAC	5	7753950	11558775	7948950	13533125	5584175	N/A
HFHS+PAC	6	8303464	12462762	8590478	14555632	5965154	N/A
O/N	7	8898538	12731158	8913190	13257882	4344692	N/A
O/N	8	6011280	8892774	6032290	9350484	3318194	N/A
O/N	9	5408172	7557858	5659720	9493528	3833808	N/A
O/N	10	6377950	8623700	6566225	10313775	3747550	N/A
O/N	11	6684444	11708253	6748164	13271364	6523200	N/A
O/N	12	9669731	15379048	9908778	17498977	7590199	N/A
	GPx.ACTINE
	Lane No.	Adj. Total Band Vol. (Int)	Total Band Vol. (Int)	Adj. Total Lane Vol. (Int)	Total Lane Vol. (Int)	Bkgd. Vol. (Int)	Norm. Factor
O/N	1	893266	1262734	1040226	1963896	923670	N/A
O/N	2	1579336	2150808	1662452	2733962	1071510	N/A
HFHS	3	2121144	2735352	2309280	3625440	1316160	N/A
HFHS	4	1827800	2501900	1988175	3432675	1444500	N/A
HFHS+PAC	5	1699800	2380550	1864100	3322850	1458750	N/A
HFHS+PAC	6	1758942	2502657	1904823	3498498	1593675	N/A
O/N	7	1004982	1379642	1239414	2363394	1123980	N/A
O/N	8	1993224	2657664	2192832	3616632	1423800	N/A
O/N	9	1817952	2527752	1998576	3519576	1521000	N/A
O/N	10	1672928	2373600	1783052	3284492	1501440	N/A
O/N	11	2429350	3436150	2573900	4461650	1887750	N/A
O/N	12	4747155	6167517	4901348	7268618	2367270	N/A
	IkB
	Lane No.	Adj. Total Band Vol. (Int)	Total Band Vol. (Int)	Adj. Total Lane Vol. (Int)	Total Lane Vol. (Int)	Bkgd. Vol. (Int)	Norm. Factor
O/N	1	346236	1499388	481206	3043766	2562560	N/A
O/N	2	2434124	6162684	2434124	6358924	3924800	N/A
HFHS	3	2318382	6080382	2321352	6281352	3960000	N/A
HFHS	4	2898852	6958886	2898852	7172572	4273720	N/A
HFHS+PAC	5	2426984	7845936	2426984	8131144	5704160	N/A
HFHS+PAC	6	3132610	8919820	3132610	9224410	6091800	N/A
O/N	7	3427754	7611934	3469906	7874306	4404400	N/A
O/N	8	2672098	7251288	2683802	7504002	4820200	N/A
HFHS	9	4051625	9223425	4071950	9515950	5444000	N/A
HFHS	10	3198676	7806708	3198676	8049236	4850560	N/A
HFHS+PAC	11	3256288	7964488	3257968	8213968	4956000	N/A
HFHS+PAC	12	3724448	9786588	3733100	10114300	6381200	N/A
	IkB.GAPDH
	Lane No.	Adj. Total Band Vol. (Int)	Total Band Vol. (Int)	Adj. Total Lane Vol. (Int)	Total Lane Vol. (Int)	Bkgd. Vol. (Int)	Norm. Factor
O/N	1	4229038	5928604	4333780	7406300	3072520	N/A
O/N	2	4844616	6149808	6076168	10649744	4573576	N/A
HFHS	3	5534932	6835634	7144306	11831742	4687436	N/A
HFHS	4	5801926	7204262	7176468	11705148	4528680	N/A
HFHS+PAC	5	4393992	5459376	5930304	9864600	3934296	N/A
HFHS+PAC	6	5443732	6641802	6515670	10405177	3889507	N/A
O/N	7	4072633	5120329	5019451	8428948	3409497	N/A
O/N	8	4013350	5300218	4461798	7793478	3331680	N/A
HFHS	9	5898304	7102216	7670868	12118976	4448108	N/A
HFHS	10	5778444	6977355	6799275	10662981	3863706	N/A
HFHS+PAC	11	6103950	8130675	6391300	10404075	4012775	N/A
HFHS+PAC	12	4921092	6579518	5110006	8145170	3035164	N/A
	NFkB
	Lane No.	Adj. Total Band Vol. (Int)	Total Band Vol. (Int)	Adj. Total Lane Vol. (Int)	Total Lane Vol. (Int)	Bkgd. Vol. (Int)	Norm. Factor
O/N	1	4479574	4879732	5949592	6794370	844778	N/A
O/N	2	5053488	5676968	6542404	7727016	1184612	N/A
HFHS	3	5027814	5835434	6926260	8460738	1534478	N/A
HFHS	4	5564438	6540358	7338628	9192876	1854248	N/A
HFHS+PAC	5	2928112	3841024	4434650	6602816	2168166	N/A
HFHS+PAC	6	3545872	4807528	4830716	7494212	2663496	N/A
O/N	7	3280398	5085762	4194608	8005932	3811324	N/A
O/N	8	2644532	4421472	3179550	6555736	3376186	N/A
HFHS	9	4476336	7497168	4930152	9713136	4782984	N/A
HFHS	10	5092252	7452852	6433944	10919084	4485140	N/A
HFHS+PAC	11	3634656	5205792	4958256	8689704	3731448	N/A
HFHS+PAC	12	3904675	5249375	5535875	9185775	3649900	N/A
	NF-kB.GAPDH
	Lane No.	Adj. Total Band Vol. (Int)	Total Band Vol. (Int)	Adj. Total Lane Vol. (Int)	Total Lane Vol. (Int)	Bkgd. Vol. (Int)	Norm. Factor
O/N	1	4229038	5928604	4333780	7406300	3072520	N/A
O/N	2	4844616	6149808	6076168	10649744	4573576	N/A
HFHS	3	5534932	6835634	7144306	11831742	4687436	N/A
HFHS	4	5801926	7204262	7176468	11705148	4528680	N/A
HFHS+PAC	5	4393992	5459376	5930304	9864600	3934296	N/A
HFHS+PAC	6	5443732	6641802	6515670	10405177	3889507	N/A
O/N	7	4072633	5120329	5019451	8428948	3409497	N/A
O/N	8	4013350	5300218	4461798	7793478	3331680	N/A
HFHS	9	5898304	7102216	7670868	12118976	4448108	N/A
HFHS	10	5778444	6977355	6799275	10662981	3863706	N/A
HFHS+PAC	11	6103950	8130675	6391300	10404075	4012775	N/A
HFHS+PAC	12	4921092	6579518	5110006	8145170	3035164	N/A
	NRF2
	Lane No.	Adj. Total Band Vol. (Int)	Total Band Vol. (Int)	Adj. Total Lane Vol. (Int)	Total Lane Vol. (Int)	Bkgd. Vol. (Int)	Norm. Factor
O/N	1	3321824	4548896	3321824	4607328	1285504	N/A
O/N	2	3530802	4764804	3530802	4823566	1292764	N/A
HFHS	3	3254460	4130192	4099700	5514344	1414644	N/A
HFHS	4	4576198	5456638	5195256	6486568	1291312	N/A
HFHS+PAC	5	6186528	7213872	6680232	8009736	1329504	N/A
HFHS+PAC	6	5110996	5871668	5519558	6565482	1045924	N/A
O/N	7	4207346	5054456	4462172	5558432	1096260	N/A
O/N	8	4343284	5180296	4592984	5676176	1083192	N/A
HFHS	9	3802194	4531538	4477220	5623332	1146112	N/A
HFHS	10	4076160	4680720	5269220	6427960	1158740	N/A
HFHS+PAC	11	6540425	7548800	7315375	8794325	1478950	N/A
HFHS+PAC	12	8770427	9987797	9666823	11313853	1647030	N/A
	NRF2.ACTINE
	Lane No.	Adj. Total Band Vol. (Int)	Total Band Vol. (Int)	Adj. Total Lane Vol. (Int)	Total Lane Vol. (Int)	Bkgd. Vol. (Int)	Norm. Factor
O/N	1	787037	1071317	813924	1192964	379040	N/A
O/N	2	3158153	3720825	3161028	3758867	597839	N/A
HFHS	3	2926037	3132209	3014886	3306963	292077	N/A
HFHS	4	3152127	3314415	3292358	3535790	243432	N/A
HFHS+PAC	5	2803605	2904531	3191538	3393390	201852	N/A
HFHS+PAC	6	2740521	2818389	3014109	3169845	155736	N/A
O/N	7	3008883	3155439	3034137	3188835	154698	N/A
O/N	8	2290915	2395887	2335604	2478066	142462	N/A
HFHS	9	2104983	2193855	2218879	2366999	148120	N/A
HFHS	10	3318808	3426172	3502785	3681725	178940	N/A
HFHS+PAC	11	3591841	3665740	4541741	4763438	221697	N/A
HFHS+PAC	12	3249118	3328606	3777336	3962808	185472	N/A
	pACC
	Lane No.	Adj. Total Band Vol. (Int)	Total Band Vol. (Int)	Adj. Total Lane Vol. (Int)	Total Lane Vol. (Int)	Bkgd. Vol. (Int)	Norm. Factor
O/N	1	955350	1616406	955350	1657722	702372	N/A
O/N	2	1800546	2644290	1800546	2697024	896478	N/A
HFHS	3	1134386	1393876	1446764	2329030	882266	N/A
HFHS	4	2268486	2876324	2964698	4440876	1476178	N/A
HFHS+PAC	5	2636590	3493930	2866402	4485822	1619420	N/A
HFHS+PAC	6	2508990	3401178	2700280	4385524	1685244	N/A
O/N	7	4058120	5779048	4058120	5886606	1828486	N/A
O/N	8	2265186	3555266	2265186	3635896	1370710	N/A
HFHS	9	1548008	2014782	1829520	2963114	1133594	N/A
HFHS	10	1289024	1725152	1631014	2690182	1059168	N/A
HFHS+PAC	11	2805506	4189658	2838858	4799740	1960882	N/A
HFHS+PAC	12	3149212	4355252	3363206	5413474	2050268	N/A
	pACC.ACTINE
	Lane No.	Adj. Total Band Vol. (Int)	Total Band Vol. (Int)	Adj. Total Lane Vol. (Int)	Total Lane Vol. (Int)	Bkgd. Vol. (Int)	Norm. Factor
O/N	1	2257200	2759108	2609794	4188712	1578918	N/A
O/N	2	2080716	2591358	2433640	4059902	1626262	N/A
HFHS	3	2002946	2498188	2308812	3904714	1595902	N/A
HFHS	4	2650428	3203442	3178186	5002580	1824394	N/A
HFHS+PAC	5	2004156	2531232	2552528	4332856	1780328	N/A
HFHS+PAC	6	3008588	3591302	3773660	5737776	1964116	N/A
O/N	7	1144748	1489400	1659372	3031336	1371964	N/A
O/N	8	2272314	2762738	2840838	4500122	1659284	N/A
HFHS	9	1763256	2219206	2208272	3797002	1588730	N/A
HFHS	10	3238378	4128046	3701074	6061094	2360020	N/A
HFHS+PAC	11	3886632	4998336	4389480	7286832	2897352	N/A
HFHS+PAC	12	3176064	4232439	3557817	6359688	2801871	N/A
	p-AMPKa
	Lane No.	Adj. Total Band Vol. (Int)	Total Band Vol. (Int)	Adj. Total Lane Vol. (Int)	Total Lane Vol. (Int)	Bkgd. Vol. (Int)	Norm. Factor
O/N	1	2256870	4329710	2311870	4976950	2665080	N/A
O/N	2	2718452	4700740	2730552	5279208	2548656	N/A
HFHS	3	3200260	4226820	3877960	6187720	2309760	N/A
HFHS	4	4338858	5511858	5095765	7735015	2639250	N/A
HFHS+PAC	5	3615140	5653124	3696606	6753582	3056976	N/A
HFHS+PAC	6	2608232	4035548	2636788	4972396	2335608	N/A
O/N	7	3527128	5670126	3549304	6516532	2967228	N/A
O/N	8	3340678	5678442	3350182	6587086	3236904	N/A
HFHS	9	3462220	4803180	4065360	7082520	3017160	N/A
HFHS	10	3976416	5411574	4380012	7250328	2870316	N/A
HFHS+PAC	11	4463778	6965464	4511584	7160428	2648844	N/A
HFHS+PAC	12	4377412	6706752	4437966	6904326	2466360	N/A
	p-AMPKa.ACTINE
	Lane No.	Adj. Total Band Vol. (Int)	Total Band Vol. (Int)	Adj. Total Lane Vol. (Int)	Total Lane Vol. (Int)	Bkgd. Vol. (Int)	Norm. Factor
O/N	1	3408614	4106278	3440690	4181958	741268	N/A
O/N	2	3242778	4435706	3264162	4531648	1267486	N/A
HFHS	3	2828402	3424378	3172252	4438701	1266449	N/A
HFHS	4	2978592	3488502	3801877	5246622	1444745	N/A
HFHS+PAC	5	2807540	3340460	3736340	5246280	1509940	N/A
HFHS+PAC	6	2992576	3622730	3340979	4871353	1530374	N/A
O/N	7	3480664	4916824	3480664	5006584	1525920	N/A
O/N	8	3736370	5082770	3736370	5166920	1430550	N/A
HFHS	9	3494325	4437525	3718950	5500550	1781600	N/A
HFHS	10	3662118	4897368	3792636	5892561	2099925	N/A
HFHS+PAC	11	3619154	4426642	3988380	5704292	1715912	N/A
HFHS+PAC	12	3932885	4639997	4370391	6087663	1717272	N/A
	PEPCK
	Lane No.	Adj. Total Band Vol. (Int)	Total Band Vol. (Int)	Adj. Total Lane Vol. (Int)	Total Lane Vol. (Int)	Bkgd. Vol. (Int)	Norm. Factor
O/N	1	2328512	4635984	2328512	4690656	2362144	N/A
O/N	2	2700496	5063504	2700496	5123872	2423376	N/A
HFHS	3	1425488	2589664	1461024	3180992	1719968	N/A
HFHS	4	831840	2040160	831840	2180320	1348480	N/A
HFHS+PAC	5	692320	1234704	960496	2465696	1505200	N/A
HFHS+PAC	6	900800	1809376	1018144	2732720	1714576	N/A
O/N	7	1512496	3419248	1512496	3462256	1949760	N/A
O/N	8	1821744	3635392	1836992	4188256	2351264	N/A
HFHS	9	927616	2286288	951616	2768992	1817376	N/A
HFHS	10	979408	2611040	1010736	3330320	2319584	N/A
HFHS+PAC	11	1451696	3729536	2189344	7509088	5319744	N/A
HFHS+PAC	12	1368544	5989552	2162048	12371056	10209008	N/A
	PEPCK.ACTINE
	Lane No.	Adj. Total Band Vol. (Int)	Total Band Vol. (Int)	Adj. Total Lane Vol. (Int)	Total Lane Vol. (Int)	Bkgd. Vol. (Int)	Norm. Factor
O/N	1	2596440	4593820	2596440	4736490	2140050	N/A
O/N	2	2716274	4715810	2716274	4858634	2142360	N/A
HFHS	3	1381622	2059706	1757668	3452878	1695210	N/A
HFHS	4	1049950	1657150	1283436	2801436	1518000	N/A
HFHS+PAC	5	1168101	2393829	1168101	2481381	1313280	N/A
HFHS+PAC	6	1182808	2409616	1347918	2881428	1533510	N/A
O/N	7	1538878	2474142	1766314	3519934	1753620	N/A
O/N	8	1222716	2148872	1409276	3393896	1984620	N/A
HFHS	9	1192048	1865028	1441946	3460886	2018940	N/A
HFHS	10	1695034	2709146	1876248	3777708	1901460	N/A
HFHS+PAC	11	1866304	2960782	2148234	4493544	2345310	N/A
HFHS+PAC	12	1365716	2913306	1439196	3549546	2110350	N/A
	PGC1a
	Lane No.	Adj. Total Band Vol. (Int)	Total Band Vol. (Int)	Adj. Total Lane Vol. (Int)	Total Lane Vol. (Int)	Bkgd. Vol. (Int)	Norm. Factor
O/N	1	4001580	5959844	4055788	6129244	2073456	N/A
O/N	2	3247574	5484182	3338368	5854552	2516184	N/A
HFHS	3	3092102	4893902	3542942	7146542	3603600	N/A
HFHS	4	2775225	4258200	3162600	6128550	2965950	N/A
HFHS+PAC	5	3244440	5488968	3385128	6492936	3107808	N/A
HFHS+PAC	6	2819432	5052065	2923461	6014799	3091338	N/A
O/N	7	3053798	5225198	3158320	5764000	2605680	N/A
O/N	8	3099580	5332888	3206940	6078336	2871396	N/A
HFHS	9	2782200	4248075	3170625	6102375	2931750	N/A
HFHS	10	2817650	4380950	3105525	6232125	3126600	N/A
HFHS+PAC	11	3330150	5933400	3406325	7010825	3604500	N/A
HFHS+PAC	12	3660875	7038025	3730275	8072325	4342050	N/A
	PGC1a.ACTINE
O/N	Lane No.	Adj. Total Band Vol. (Int)	Total Band Vol. (Int)	Adj. Total Lane Vol. (Int)	Total Lane Vol. (Int)	Bkgd. Vol. (Int)	Norm. Factor
O/N	1	2358620	3058484	2370522	3128708	758186	N/A
HFHS	2	3608858	4553450	3608858	4632166	1023308	N/A
HFHS	3	3747744	5004480	3747744	5109208	1361464	N/A
HFHS+PAC	4	4113278	5601206	4113278	5725200	1611922	N/A
HFHS+PAC	5	4046432	5215808	4276532	6176768	1900236	N/A
O/N	6	2948925	3899700	3205575	4971300	1765725	N/A
O/N	7	3384792	5005944	3384792	5141040	1756248	N/A
HFHS	8	3233142	4660854	3233142	4779830	1546688	N/A
HFHS	9	2744225	4126025	2744225	4241175	1496950	N/A
HFHS+PAC	10	3044272	4518448	3044272	4641296	1597024	N/A
HFHS+PAC	11	3569425	4579175	4032875	5908125	1875250	N/A
	12	4571075	5895075	4902100	7053600	2151500	N/A
	PPARa
	Lane No.	Adj. Total Band Vol. (Int)	Total Band Vol. (Int)	Adj. Total Lane Vol. (Int)	Total Lane Vol. (Int)	Bkgd. Vol. (Int)	Norm. Factor
O/N	1	7025700	13222462	7043586	13550548	6506962	N/A
O/N	2	6058932	13055548	6058932	13124100	7065168	N/A
HFHS	3	2957944	4855004	5540524	12130074	6589550	N/A
HFHS	4	3912744	6983174	5614158	11936474	6322316	N/A
HFHS+PAC	5	6346428	12283986	6490066	13202068	6712002	N/A
HFHS+PAC	6	5037890	10494594	5097158	11189464	6092306	N/A
O/N	7	4954862	8839732	5052740	9095416	4042676	N/A
O/N	8	4369332	6944520	5182452	9489216	4306764	N/A
HFHS	9	3234748	6290020	4474514	10469954	5995440	N/A
HFHS	10	2776246	6269274	4227124	10322752	6095628	N/A
HFHS+PAC	11	5224232	12523524	5368428	13295022	7926594	N/A
HFHS+PAC	12	6504238	14186952	6537492	14407042	7869550	N/A
	PPARa.ACTINE
	Lane No.	Adj. Total Band Vol. (Int)	Total Band Vol. (Int)	Adj. Total Lane Vol. (Int)	Total Lane Vol. (Int)	Bkgd. Vol. (Int)	Norm. Factor
O/N	1	1954590	2928222	1955272	2989756	1034484	N/A
O/N	2	1801096	2815208	1803912	2881406	1077494	N/A
HFHS	3	3806496	4452480	3945480	5822280	1876800	N/A
HFHS	4	4518425	5289125	4722550	7095750	2373200	N/A
HFHS+PAC	5	4259050	5528850	4688375	7386700	2698325	N/A
HFHS+PAC	6	4829700	6166500	5431025	8271725	2840700	N/A
O/N	7	4638876	6889564	4638876	7030232	2391356	N/A
O/N	8	2886928	4430800	2886928	4527292	1640364	N/A
HFHS	9	3774912	4752000	4593504	6669816	2076312	N/A
HFHS	10	4245375	5262975	5003425	7165825	2162400	N/A
HFHS+PAC	11	4814375	6074600	5372950	7753375	2380425	N/A
HFHS+PAC	12	5472012	6801548	6316856	9142120	2825264	N/A
	SOD2
	Lane No.	Adj. Total Band Vol. (Int)	Total Band Vol. (Int)	Adj. Total Lane Vol. (Int)	Total Lane Vol. (Int)	Bkgd. Vol. (Int)	Norm. Factor
O/N	1	2314221	3738294	2330181	3838023	1507842	N/A
O/N	2	2506854	4029102	2506854	4118646	1611792	N/A
O/N	3	2716686	4033512	2733108	4426170	1693062	N/A
HFHS	4	2792265	4214637	2809758	4638522	1828764	N/A
HFHS	5	2662191	3897495	2739849	4592805	1852956	N/A
HFHS	6	2711541	3982125	2752260	4658136	1905876	N/A
O/N	7	2812320	4455591	2812320	4552254	1739934	N/A
O/N	8	2787278	3984175	2809243	4466485	1657242	N/A
O/N	9	2889238	3783406	2954600	4295852	1341252	N/A
HFHS+PAC	10	2616642	3376632	2746086	3989706	1243620	N/A
HFHS+PAC	11	3277120	4298448	3304642	4617778	1313136	N/A
HFHS+PAC	12	3197760	4601688	3197760	4684272	1486512	N/A
	SOD2.ACTINE
	Lane No.	Adj. Total Band Vol. (Int)	Total Band Vol. (Int)	Adj. Total Lane Vol. (Int)	Total Lane Vol. (Int)	Bkgd. Vol. (Int)	Norm. Factor
O/N	1	2313612	3020850	2994264	4408740	1414476	N/A
O/N	2	2760933	3511893	3104325	4606245	1501920	N/A
O/N	3	2592954	3435558	2719290	4163754	1444464	N/A
HFHS	4	2398494	3210606	2496543	3714711	1218168	N/A
HFHS	5	2219826	2879562	2292528	3282132	989604	N/A
HFHS	6	2241540	2780295	2331630	3255210	923580	N/A
O/N	7	2163588	2953377	2163588	3025176	861588	N/A
O/N	8	2281671	2794071	2333205	3101805	768600	N/A
O/N	9	1928913	2310378	2049348	2703288	653940	N/A
HFHS+PAC	10	1977423	2286879	2113608	2732520	618912	N/A
HFHS+PAC	11	2442002	2911386	2506011	3210087	704076	N/A
HFHS+PAC	12	2480415	2917740	2608137	3357837	749700	N/A
	SREBP1C
	Lane No.	Adj. Total Band Vol. (Int)	Total Band Vol. (Int)	Adj. Total Lane Vol. (Int)	Total Lane Vol. (Int)	Bkgd. Vol. (Int)	Norm. Factor
O/N	1	1939146	2305666	1939146	2331846	392700	N/A
O/N	2	2004816	2434784	2004816	2465496	460680	N/A
HFHS	3	3002406	3292630	3491004	4035174	544170	N/A
HFHS	4	4001950	4331125	4478725	5063925	585200	N/A
HFHS+PAC	5	2634650	2919450	3134375	3668375	534000	N/A
HFHS+PAC	6	2277154	2455024	2702260	3083410	381150	N/A
O/N	7	3335178	3823050	3335178	3857898	522720	N/A
O/N	8	3422276	3919080	3422276	3954566	532290	N/A
HFHS	9	2924520	3219816	3468144	4058736	590592	N/A
HFHS	10	3760275	4166275	4152875	4802475	649600	N/A
HFHS+PAC	11	2418726	2673106	2892664	3437764	545100	N/A
HFHS+PAC	12	2488250	2763175	2981925	3571050	589125	N/A
	SREBP1C.ACTINE
	Lane No.	Adj. Total Band Vol. (Int)	Total Band Vol. (Int)	Adj. Total Lane Vol. (Int)	Total Lane Vol. (Int)	Bkgd. Vol. (Int)	Norm. Factor
O/N	1	1098856	1393612	1149918	1605450	455532	N/A
O/N	2	3770425	4723625	3835350	4848125	1012775	N/A
HFHS	3	2973075	3443125	3732775	4874325	1141550	N/A
HFHS	4	3495726	4115124	3924778	5094752	1169974	N/A
HFHS+PAC	5	4446816	5151192	5288328	6697080	1408752	N/A
HFHS+PAC	6	3417570	3953924	4228666	5531240	1302574	N/A
O/N	7	2033108	2704372	2045032	2758250	713218	N/A
O/N	8	1994982	2533190	2011328	2583174	571846	N/A
HFHS	9	1162032	1399080	1436760	2012448	575688	N/A
HFHS	10	1276154	1492986	1571064	2097656	526592	N/A
HFHS+PAC	11	3625938	3935466	4335525	4993272	657747	N/A
HFHS+PAC	12	3253588	3481816	3959696	4513964	554268	N/A
	TNFa
	Lane No.	Adj. Total Band Vol. (Int)	Total Band Vol. (Int)	Adj. Total Lane Vol. (Int)	Total Lane Vol. (Int)	Bkgd. Vol. (Int)	Norm. Factor
O/N	1	9956408	18883546	10134542	19905820	9771278	N/A
O/N	2	9856660	17957984	9856660	18311568	8454908	N/A
HFHS	3	12219194	24161774	12219194	25298338	13079144	N/A
HFHS	4	7544922	18565492	7544922	18818052	11273130	N/A
HFHS+PAC	5	3206038	6942122	5248738	13815098	8566360	N/A
HFHS+PAC	6	4226332	7349100	6406774	13319416	6912642	N/A
O/N	7	5018992	11795916	5018992	11927916	6908924	N/A
O/N	8	3022206	11326766	3022206	11461010	8438804	N/A
HFHS	9	2582888	7627422	3085280	10506034	7420754	N/A
HFHS	10	2839584	9996624	3200406	13640506	10440100	N/A
HFHS+PAC	11	4404840	11866162	5450764	18193978	12743214	N/A
HFHS+PAC	12	3536522	11203038	4866906	20856748	15989842	N/A
	TNFa.ACTINE
O/N	1	2358620	3058484	2370522	3128708	758186	N/A
O/N	2	3608858	4553450	3608858	4632166	1023308	N/A
HFHS	3	3747744	5004480	3747744	5109208	1361464	N/A
HFHS	4	4113278	5601206	4113278	5725200	1611922	N/A
HFHS+PAC	5	4046432	5215808	4276532	6176768	1900236	N/A
HFHS+PAC	6	2948925	3899700	3205575	4971300	1765725	N/A
O/N	7	3384792	5005944	3384792	5141040	1756248	N/A
O/N	8	3233142	4660854	3233142	4779830	1546688	N/A
HFHS	9	2744225	4126025	2744225	4241175	1496950	N/A
HFHS	10	3044272	4518448	3044272	4641296	1597024	N/A
HFHS+PAC	11	3569425	4579175	4032875	5908125	1875250	N/A
HFHS+PAC	12	4571075	5895075	4902100	7053600	2151500	N/A
	ACC.2
	Lane No.	Adj. Total Band Vol. (Int)	Total Band Vol. (Int)	Adj. Total Lane Vol. (Int)	Total Lane Vol. (Int)	Bkgd. Vol. (Int)	Norm. Factor
O/N	1	1982531	3929826	2474984	8595054	6120070	N/A
O/N	2	1953882	3856503	2604714	8584380	5979666	N/A
HFHS	3	2578444	5618404	3186480	9874392	6687912	N/A
HFHS	4	1583043	3929835	2245803	8699481	6453678	N/A
HFHS+PAC	5	2122824	5064072	2930544	11018976	8088432	N/A
HFHS+PAC	6	1369200	4190592	1655220	9414048	7758828	N/A
O/N	7	1895460	4961796	2347296	9842784	7495488	N/A
O/N	8	1366197	3595305	2081625	9087393	7005768	N/A
HFHS	9	2308929	5734659	2765112	10301718	7536606	N/A
HFHS	10	3069816	6831336	3951168	12226512	8275344	N/A
HFHS+PAC	11	1703709	3689679	2564688	8806308	6241620	N/A
HFHS+PAC	12	2037960	3616488	3147600	8935536	5787936	N/A
	ACC.2.Actine
	Lane No.	Adj. Total Band Vol. (Int)	Total Band Vol. (Int)	Adj. Total Lane Vol. (Int)	Total Lane Vol. (Int)	Bkgd. Vol. (Int)	Norm. Factor
O/N	1	5305503	10162677	5305503	10393971	5088468	N/A
O/N	2	6218961	11081868	6218961	11313435	5094474	N/A
HFHS	3	2993046	7407456	2993046	7617666	4624620	N/A
HFHS	4	3541209	7835226	3543078	8041572	4498494	N/A
HFHS+PAC	5	3933615	8336559	3960054	8572662	4612608	N/A
HFHS+PAC	6	2625987	5776512	3080364	7157514	4077150	N/A
O/N	7	949347	3123771	1667757	5084709	3416952	N/A
O/N	8	1377621	3775989	2025387	5323143	3297756	N/A
HFHS	9	2008125	4470354	2143722	5330136	3186414	N/A
HFHS	10	2113734	4602024	2262267	5482407	3220140	N/A
HFHS+PAC	11	1755117	4098045	1911441	5132967	3221526	N/A
HFHS+PAC	12	2502108	5354748	2675883	6598263	3922380	N/A
	AMPK.2
	Lane No.	Adj. Total Band Vol. (Int)	Total Band Vol. (Int)	Adj. Total Lane Vol. (Int)	Total Lane Vol. (Int)	Bkgd. Vol. (Int)	Norm. Factor
O/N	1	2236857	3865365	2255610	4405002	2149392	N/A
O/N	2	2616558	4571196	2628948	5074230	2445282	N/A
O/N	3	2342844	4638312	2342844	4724181	2381337	N/A
HFHS	4	3638691	5922630	3638691	6002262	2363571	N/A
HFHS	5	4294143	6725691	4294143	6810615	2516472	N/A
HFHS	6	3828825	6507564	3828825	6594000	2765175	N/A
O/N	7	4307604	7600845	4307604	7691985	3384381	N/A
O/N	8	3766098	6516405	3771390	6855891	3084501	N/A
O/N	9	3510612	6527556	3511725	6854253	3342528	N/A
HFHS+PAC	10	3590412	6430137	3590412	6736191	3145779	N/A
HFHS+PAC	11	2504229	4354938	2509962	4733946	2223984	N/A
HFHS+PAC	12	2137086	3136266	2141790	3503430	1361640	N/A
	AMPK.2.Actine
	Lane No.	Adj. Total Band Vol. (Int)	Total Band Vol. (Int)	Adj. Total Lane Vol. (Int)	Total Lane Vol. (Int)	Bkgd. Vol. (Int)	Norm. Factor
O/N	1	3167868	4426422	3177944	4992394	1814450	N/A
O/N	2	3512014	4978776	3522266	5431690	1909424	N/A
O/N	3	2756710	4170936	2775652	4756334	1980682	N/A
HFHS	4	2590214	3850418	2612126	4582842	1970716	N/A
HFHS	5	2473636	4049166	2493964	4438852	1944888	N/A
HFHS	6	1919324	3355682	1940730	3917166	1976436	N/A
O/N	7	1556918	2944040	1572296	3491796	1919500	N/A
O/N	8	1979956	3372512	1991660	3809498	1817838	N/A
O/N	9	2287318	3743102	2300012	4101900	1801888	N/A
HFHS+PAC	10	2383810	3915054	2391048	4180572	1789524	N/A
HFHS+PAC	11	2916474	4187458	2928332	4513256	1584924	N/A
HFHS+PAC	12	3139862	4064632	3158034	4430778	1272744	N/A
	CHREBP.2
	Lane No.	Adj. Total Band Vol. (Int)	Total Band Vol. (Int)	Adj. Total Lane Vol. (Int)	Total Lane Vol. (Int)	Bkgd. Vol. (Int)	Norm. Factor
O/N	1	2242947	6429297	2265963	6731403	4465440	N/A
O/N	2	2462817	6510252	2498496	6815760	4317264	N/A
O/N	3	1934100	5402565	1955268	5654964	3699696	N/A
HFHS	4	1475880	4535790	1479303	4743207	3263904	N/A
HFHS	5	2102226	5743122	2102226	5743122	3640896	N/A
HFHS	6	1838802	4907217	1851087	5124063	3272976	N/A
O/N	7	2358909	5614749	2390010	5862906	3472896	N/A
O/N	8	2080869	4778529	2115708	4993212	2877504	N/A
O/N	9	2018415	4227825	2036517	4393221	2356704	N/A
HFHS+PAC	10	1200969	1738044	1678383	3397023	1718640	N/A
HFHS+PAC	11	2566221	3499524	3062241	5195505	2133264	N/A
HFHS+PAC	12	1491609	2345259	2651796	5383476	2731680	N/A
	CHREBP.2_actine
	Lane No.	Adj. Total Band Vol. (Int)	Total Band Vol. (Int)	Adj. Total Lane Vol. (Int)	Total Lane Vol. (Int)	Bkgd. Vol. (Int)	Norm. Factor
O/N	1	1755768	3649737	6419952	10380069	3960117	N/A
O/N	2	1766919	3691611	6111399	10135755	4024356	N/A
O/N	3	269199	1224699	4367013	7506513	3139500	N/A
HFHS	4	2151828	3476298	6281499	10633329	4351830	N/A
HFHS	5	2031582	3308340	6360606	11254845	4894239	N/A
HFHS	6	2007474	3255756	5458866	10243947	4785081	N/A
O/N	7	3385326	6059361	6331815	10432002	4100187	N/A
O/N	8	2899932	4613847	6051024	8679027	2628003	N/A
O/N	9	1686867	2275497	4868199	6222048	1353849	N/A
HFHS+PAC	10	2051952	2641443	5006421	6512898	1506477	N/A
HFHS+PAC	11	2748606	4045356	5339460	8321985	2982525	N/A
HFHS+PAC	12	2769207	4483920	4956882	8542191	3585309	N/A
	CPT1a.2
	Lane No.	Adj. Total Band Vol. (Int)	Total Band Vol. (Int)	Adj. Total Lane Vol. (Int)	Total Lane Vol. (Int)	Bkgd. Vol. (Int)	Norm. Factor
O/N	1	1887402	4154568	1898292	4926570	3028278	N/A
O/N	2	3788224	7067984	3795308	7697888	3902580	N/A
O/N	3	3180804	6493828	3187272	7127406	3940134	N/A
HFHS	4	5006914	9513460	5012678	10367214	5354536	N/A
HFHS	5	3781580	7158228	3795616	8177356	4381740	N/A
HFHS	6	4566650	8231014	4584008	9145840	4561832	N/A
O/N	7	5035162	9466160	5055974	10355532	5299558	N/A
O/N	8	4518184	8092854	4526280	8790716	4264436	N/A
O/N	9	4449456	7886846	4449456	8019066	3569610	N/A
HFHS+PAC	10	5717998	10592406	5717998	10797270	5079272	N/A
HFHS+PAC	11	4625984	8350562	4625984	9003060	4377076	N/A
HFHS+PAC	12	5047592	9185462	5051618	10024652	4973034	N/A
	CPT1a.2_actine
	Lane No.	Adj. Total Band Vol. (Int)	Total Band Vol. (Int)	Adj. Total Lane Vol. (Int)	Total Lane Vol. (Int)	Bkgd. Vol. (Int)	Norm. Factor
O/N	1	2833600	5626500	3879436	9441146	5561710	N/A
O/N	2	2328612	4193904	3712258	8317034	4604776	N/A
O/N	3	3212286	4708352	5716502	9514208	3797706	N/A
HFHS	4	3007994	4717416	5985540	10322444	4336904	N/A
HFHS	5	3126046	4936998	6643164	11238392	4595228	N/A
HFHS	6	3255296	4914382	7057754	11262702	4204948	N/A
O/N	7	3293620	4791688	7339926	11142472	3802546	N/A
O/N	8	2717638	4639294	6808670	12093224	5284554	N/A
O/N	9	2857580	5417566	6873064	13370544	6497480	N/A
HFHS+PAC	10	2434982	6023402	5913270	13872078	7958808	N/A
HFHS+PAC	11	2324960	5428984	6267228	13148168	6880940	N/A
HFHS+PAC	12	2364956	5829450	6493586	13509870	7016284	N/A
	G6Pase.2
	Lane No.	Adj. Total Band Vol. (Int)	Total Band Vol. (Int)	Adj. Total Lane Vol. (Int)	Total Lane Vol. (Int)	Bkgd. Vol. (Int)	Norm. Factor
O/N	1	1867338	8846794	1936880	9725870	7788990	N/A
O/N	2	1673386	6225978	1934614	9770310	7835696	N/A
O/N	3	2006246	8058886	2052072	9475752	7423680	N/A
HFHS	4	2954718	10839528	2967408	11182185	8214777	N/A
HFHS	5	3104770	8147635	3104770	8347528	5242758	N/A
HFHS	6	3165050	7150875	3165050	7309150	4144100	N/A
O/N	7	1990802	5493202	1990802	5621814	3631012	N/A
O/N	8	1843072	6399030	1843072	6571224	4728152	N/A
O/N	9	2258234	5427510	2262260	5947810	3685550	N/A
HFHS+PAC	10	2496432	6886392	2501160	7062528	4561368	N/A
HFHS+PAC	11	1830192	6588218	1830192	6767826	4937634	N/A
HFHS+PAC	12	1631902	7064590	1737922	9112419	7374497	N/A
	G6Pase.2.ACTINE
	Lane No.	Adj. Total Band Vol. (Int)	Total Band Vol. (Int)	Adj. Total Lane Vol. (Int)	Total Lane Vol. (Int)	Bkgd. Vol. (Int)	Norm. Factor
O/N	1	4491410	7228870	4491410	7341576	2850166	N/A
O/N	2	4643892	7643020	4643892	7752624	3108732	N/A
O/N	3	4843850	7923366	4846094	8409038	3562944	N/A
HFHS	4	3925250	5728075	4061350	7596050	3534700	N/A
HFHS	5	3303425	4664375	3490625	6310025	2819400	N/A
HFHS	6	3959650	5350125	4089750	6654975	2565225	N/A
O/N	7	4352458	6471344	4364426	6919616	2555190	N/A
O/N	8	4403366	6836676	4405302	7248362	2843060	N/A
O/N	9	3734632	6017572	3737998	6477306	2739308	N/A
HFHS+PAC	10	3525302	5138012	3597352	6343678	2746326	N/A
HFHS+PAC	11	5418868	7545174	5522244	8867794	3345550	N/A
HFHS+PAC	12	5540430	7694760	5670540	9109530	3438990	N/A
	GPx.2
	Lane No.	Adj. Total Band Vol. (Int)	Total Band Vol. (Int)	Adj. Total Lane Vol. (Int)	Total Lane Vol. (Int)	Bkgd. Vol. (Int)	Norm. Factor
O/N	1	9327912	9327912	9611514	9611514	0	N/A
O/N	2	8872358	8872358	9121706	9121706	0	N/A
HFHS	3	3890414	3890414	7184342	7184342	0	N/A
HFHS	4	5048252	5048252	8394848	8394848	0	N/A
HFHS+PAC	5	5184124	5184124	10398014	10398014	0	N/A
HFHS+PAC	6	6993866	6993866	10737232	10737232	0	N/A
O/N	7	7510712	7510712	9894016	9894016	0	N/A
O/N	8	6348342	6348342	7718458	7718458	0	N/A
HFHS	9	3700290	3700290	6134392	6134392	0	N/A
HFHS	10	4289098	4289098	6438344	6438344	0	N/A
HFHS+PAC	11	7388700	7388700	9188586	9188586	0	N/A
HFHS+PAC	12	9127140	9127140	9303426	9303426	0	N/A
	GPx.2_ACTINE
	Lane No.	Adj. Total Band Vol. (Int)	Total Band Vol. (Int)	Adj. Total Lane Vol. (Int)	Total Lane Vol. (Int)	Bkgd. Vol. (Int)	Norm. Factor
O/N	1	2325350	4762475	2335700	4935300	2599600	N/A
O/N	2	2688150	5997900	2688150	6218550	3530400	N/A
HFHS	3	1969275	4871825	1969275	5079150	3109875	N/A
HFHS	4	2230900	5426650	2230900	5639700	3408800	N/A
HFHS+PAC	5	2347425	5421475	2347425	5641050	3293625	N/A
HFHS+PAC	6	1953550	4931050	1953550	5129550	3176000	N/A
O/N	7	2013425	4418275	2019325	4595950	2576625	N/A
O/N	8	2527375	5781625	2527375	5998575	3471200	N/A
HFHS	9	2293875	5159325	2293875	5364000	3070125	N/A
HFHS	10	2203325	4724025	2203325	4904075	2700750	N/A
HFHS+PAC	11	2536350	4806800	2536350	4968975	2432625	N/A
HFHS+PAC	12	2708925	4000075	2708925	4092300	1383375	N/A
	pACC.2
	Lane No.	Adj. Total Band Vol. (Int)	Total Band Vol. (Int)	Adj. Total Lane Vol. (Int)	Total Lane Vol. (Int)	Bkgd. Vol. (Int)	Norm. Factor
O/N	1	2722804	11055604	2760660	12482260	9721600	N/A
O/N	2	1573803	5167449	1664460	7254576	5590116	N/A
O/N	3	1917510	3834222	2180556	5534802	3354246	N/A
HFHS	4	659547	1304457	762678	2568426	1805748	N/A
HFHS	5	777063	1543983	933303	3080679	2147376	N/A
HFHS	6	944706	2409834	1031268	3595242	2563974	N/A
O/N	7	1474914	3104682	1564815	4416909	2852094	N/A
O/N	8	610575	1815261	684201	2558157	1873956	N/A
O/N	9	1703562	3118962	1863519	4340469	2476950	N/A
HFHS+PAC	10	1368255	2637600	1567818	4106508	2538690	N/A
HFHS+PAC	11	1865052	4035717	2021586	5398176	3376590	N/A
HFHS+PAC	12	2286466	5859126	2369640	7371364	5001724	N/A
	pACC.2_ACTINE
	Lane No.	Adj. Total Band Vol. (Int)	Total Band Vol. (Int)	Adj. Total Lane Vol. (Int)	Total Lane Vol. (Int)	Bkgd. Vol. (Int)	Norm. Factor
O/N	1	2511674	2805946	2531584	2899424	367840	N/A
O/N	2	3791872	4171188	3791872	4191152	399280	N/A
O/N	3	2290992	2533542	2322606	2646006	323400	N/A
HFHS	4	2033174	2304214	2048134	2386934	338800	N/A
HFHS	5	2110128	2375088	2131128	2484408	353280	N/A
HFHS	6	1863864	2114784	1882800	2217360	334560	N/A
O/N	7	1765830	2025606	1783540	2108260	324720	N/A
O/N	8	1862058	2126762	1880296	2211176	330880	N/A
O/N	9	1631762	1892594	1654202	1980242	326040	N/A
HFHS+PAC	10	1839992	2159762	1844216	2180816	336600	N/A
HFHS+PAC	11	1704000	2007744	1730208	2109888	379680	N/A
HFHS+PAC	12	2155005	2442663	2181519	2592459	410940	N/A
	PGC1a.2
	Lane No.	Adj. Total Band Vol. (Int)	Total Band Vol. (Int)	Adj. Total Lane Vol. (Int)	Total Lane Vol. (Int)	Bkgd. Vol. (Int)	Norm. Factor
O/N	1	2406453	3001173	2406453	3040821	634368	N/A
O/N	2	2242380	2829855	2242380	2869020	626640	N/A
O/N	3	4439400	5285805	4439400	5342232	902832	N/A
HFHS	4	4378500	5306175	4378500	5368020	989520	N/A
HFHS	5	3946932	4657092	3946932	4704436	757504	N/A
HFHS	6	3817443	4454058	3817443	4496499	679056	N/A
O/N	7	5406786	6105456	5406786	6152034	745248	N/A
O/N	8	4836216	5528586	4836216	5574744	738528	N/A
O/N	9	4705365	5295045	4705365	5334357	628992	N/A
HFHS+PAC	10	5510580	6366225	5510580	6423268	912688	N/A
HFHS+PAC	11	5865475	6604600	5865475	6653875	788400	N/A
HFHS+PAC	12	4175220	4845540	4175220	4890228	715008	N/A
	PGC1a.2_ACTINE
	Lane No.	Adj. Total Band Vol. (Int)	Total Band Vol. (Int)	Adj. Total Lane Vol. (Int)	Total Lane Vol. (Int)	Bkgd. Vol. (Int)	Norm. Factor
O/N	1	2685480	5566302	2709483	7519302	4809819	N/A
O/N	2	2731596	5010810	2746086	6819351	4073265	N/A
O/N	3	3607338	5080446	4418043	7930839	3512796	N/A
HFHS	4	3661225	5165475	5268800	9927000	4658200	N/A
HFHS	5	3332184	4689096	5566296	10237128	4670832	N/A
HFHS	6	3485280	4636776	6092424	10056384	3963960	N/A
O/N	7	3337824	4772712	5527011	8948667	3421656	N/A
O/N	8	2586234	4452546	4919775	9741081	4821306	N/A
O/N	9	2715195	5156907	5077254	10899294	5822040	N/A
HFHS+PAC	10	2617862	5972798	5192798	13783432	8590634	N/A
HFHS+PAC	11	2492568	5667384	5160432	12170160	7009728	N/A
HFHS+PAC	12	2556840	5459088	5486184	12580872	7094688	N/A
	SOD2.2
	Lane No.	Adj. Total Band Vol. (Int)	Total Band Vol. (Int)	Adj. Total Lane Vol. (Int)	Total Lane Vol. (Int)	Bkgd. Vol. (Int)	Norm. Factor
O/N	1	3879876	4238542	3904142	4389396	485254	N/A
O/N	2	2896058	3210042	2913900	3365252	451352	N/A
O/N	3	3589586	3874706	3615986	4053170	437184	N/A
HFHS	4	2491170	2663826	2759328	3200560	441232	N/A
HFHS	5	2837318	2986698	3582524	4073344	490820	N/A
HFHS	6	3748954	3983782	4373072	4973188	600116	N/A
O/N	7	4902084	5483104	4921466	5624806	703340	N/A
O/N	8	5059670	5683326	5082352	5837304	754952	N/A
O/N	9	4142094	4753518	4178570	4959834	781264	N/A
HFHS+PAC	10	5146949	5600509	5847589	6890777	1043188	N/A
HFHS+PAC	11	4048407	4452273	4818312	5850414	1032102	N/A
HFHS+PAC	12	5883862	6216523	8304776	9397805	1093029	N/A
	SOD2.2_ACTINE
	Lane No.	Adj. Total Band Vol. (Int)	Total Band Vol. (Int)	Adj. Total Lane Vol. (Int)	Total Lane Vol. (Int)	Bkgd. Vol. (Int)	Norm. Factor
O/N	1	1412532	2907762	1417284	3012196	1594912	N/A
O/N	2	2125442	4544342	2135232	4715392	2580160	N/A
O/N	3	2978866	5631076	3001988	5831012	2829024	N/A
HFHS	4	2480236	4134130	2832038	5772294	2940256	N/A
HFHS	5	2594460	3878204	3111504	5678992	2567488	N/A
HFHS	6	3149476	4944016	3578124	6449388	2871264	N/A
O/N	7	3449204	5885264	3449204	6047668	2598464	N/A
O/N	8	3691270	6245470	3691270	6415750	2724480	N/A
O/N	9	3013934	5251994	3013934	5401198	2387264	N/A
HFHS+PAC	10	2989932	4129378	3891250	6495698	2604448	N/A
HFHS+PAC	11	3104090	3880250	4227718	6297478	2069760	N/A
HFHS+PAC	12	3978194	4621298	5182188	6897132	1714944	N/A
	TNFa.2
	Lane No.	Adj. Total Band Vol. (Int)	Total Band Vol. (Int)	Adj. Total Lane Vol. (Int)	Total Lane Vol. (Int)	Bkgd. Vol. (Int)	Norm. Factor
O/N	1	2587872	5579364	2587872	5828655	3240783	N/A
O/N	2	2580501	5668761	2580501	5926116	3345615	N/A
O/N	3	2689680	5852280	2689680	6115830	3426150	N/A
HFHS	4	3041688	6137144	3717090	8747206	5030116	N/A
HFHS	5	2919800	6122200	3578200	8782100	5203900	N/A
HFHS	6	2813668	6229860	3344250	8895562	5551312	N/A
O/N	7	2479092	6079920	2479092	6379989	3900897	N/A
O/N	8	3029397	6156213	3029397	6416781	3387384	N/A
O/N	9	2926749	5925297	2926749	6175176	3248427	N/A
HFHS+PAC	10	2810962	4704084	3420494	6665846	3245352	N/A
HFHS+PAC	11	1870360	3116040	2709561	5699193	2989632	N/A
HFHS+PAC	12	1284435	2333580	1825878	4553655	2727777	N/A
	TNFa.2.ACTINE
	Lane No.	Adj. Total Band Vol. (Int)	Total Band Vol. (Int)	Adj. Total Lane Vol. (Int)	Total Lane Vol. (Int)	Bkgd. Vol. (Int)	Norm. Factor
O/N	1	1320308	3020798	1321584	3135440	1813856	N/A
O/N	2	2111142	4435002	2111142	4589926	2478784	N/A
O/N	3	2544102	5218422	2544102	5396710	2852608	N/A
HFHS	4	2276016	3863832	2631600	5454384	2822784	N/A
HFHS	5	2463125	4035875	2862975	5658975	2796000	N/A
HFHS	6	2578047	4588017	2892595	5907550	3014955	N/A
O/N	7	2797520	5402210	2797520	5575856	2778336	N/A
O/N	8	2480544	5273180	2480544	5472654	2992110	N/A
O/N	9	2126256	4467056	2129292	4637292	2508000	N/A
HFHS+PAC	10	2750304	4758384	2893920	5906040	3012120	N/A
HFHS+PAC	11	3300550	4877950	3553325	5704325	2151000	N/A
HFHS+PAC	12	4294276	6477184	4301612	6820352	2518740	N/A
